# Supplementary material for: WNK1 regulates uterine homeostasis and its ability to support pregnancy
Source: JCI Insight. 2020 Nov 19;5(22):e141832. doi: 10.1172/jci.insight.141832 (PMC7710275; doi:10.1172/jci.insight.141832)
Supplement: supplemental Table 1 [file jciinsight-5-141832-s131.xlsx]

## Sheet: Sheet1
								Litter 1			Litter 2			Litter 3			Litter 4			Litter 5			Litter 6
Mouse	DOB	Trial started	Age at set up	Date shut down	Time in trial	genotype	Time to first litter	Date	T	L	Date	T	L	Date	T	L	Date	T	L	Date	T	L	Date	T	L	NO. litters	Wk of final litter	Total no of pups	Avg no. of pups/litter	Avg litter size	Notes	post-mortem observations
1625123	2016-05-21	2016-07-15	7.85714	2017-01-15	26.2857	Wnk1f/f	3.42857	2016-08-08	6	6	2016-09-16	7	7	2016-10-18	7	7	2016-11-20	3	3	2016-12-21	5	5				5	22.7143	28	5.6	5.6	CT	Normal
1628017	2016-06-11	2016-08-17	9.57143	2017-02-17	26.2857	Wnk1f/f	3	2016-09-07	9	9	2016-10-05	11	11													2	7	20	10	10	CT	Normal
1641097	2016-09-05	2016-10-24	7	2017-04-24	26	Wnk1f/f	3.28571	2016-11-16	7	7	2016-12-15	11	11	2017-01-12	8	7	2017-02-10	9	9	2017-03-16	6	6				5	20.4286	41	8.2	8.2	CT	Normal
1641098	2016-09-05	2016-10-24	7	2017-04-24	26	Wnk1f/f	4.28571	2016-11-23	4	4	2017-12-21	10	9	2017-01-21	5	5	2017-02-23	7	6	2017-03-31	8	8				5	22.5714	34	6.8	6.8	CT	Normal
1641103	2016-09-20	2016-10-24	4.85714	2017-04-24	26	Wnk1f/f	9.14286	2016-12-27	8	8	2017-01-23	7	7	2017-02-26	9	9	2017-03-30	7	6							4	22.4286	31	7.75	7.75	CT	Normal
1641104	2016-09-20	2016-10-24	4.85714	2017-04-24	26	Wnk1f/f	7.57143	2016-12-16	2	2	2017-01-09	12	12	2017-02-10	9	7	2017-03-21	9	9							4	21.1429	32	8	8	CT	Normal
1630138	2016-06-27	2016-08-17	7.28571	2017-02-17	26.2857	Wnk1f/f	3.14286	2016-09-08	9	9	2016-10-06	11	11	2016-11-10	9	9	2016-12-09	11	11	2017-01-04	9	9	2017-02-03	10	10	6	24.2857	59	9.83333	9.83333	CT	Normal
1625122	2016-05-21	2016-07-15	7.85714	2016-09-03	7.14286	Wnk1f/f	3.57143	2016-08-09	3	3																					FD	Not pregnant, reproductive tract appeared normal
1947115	2019-10-20	2020-01-10	11.7143	2020-07-20	27.4286	Wnk1f/f	3.28571	2020-02-02	6	6	2020-03-03	7	7	2020-04-04	5	5	2020-05-02	4	4	2020-06-13	2	2				5	22.1429	24	4.8	4.8	CT	Normal
1949027	2019-11-01	2020-01-10	10	2020-02-12	4.71429	Wnk1f/f	4.14286	2020-02-08	7	7																					FD	Not pregnant, reproductive tract appeared normal
1949031	2019-11-01	2020-01-10	10	2020-07-20	27.4286	Wnk1f/f	3.28571	2020-02-02	5	4	2020-03-01	8	8	2020-03-30	2	2	2020-04-22	4	3	2020-05-13	3	3				5	17.7143	22	4.4	4.4	CT	Slightly swollen
1951005	2019-11-17	2020-01-10	7.71429	2020-07-20	27.4286	Wnk1f/f	2.85714	2020-01-30	6	6	2020-03-16	9	9	2020-04-17	5	5	2020-05-16	6	6	2020-06-13	6	6	2020-07-10	6	6	6	26	38	6.33333	6.33333	CT	Normal
1950011	2019-11-07	2020-01-10	9.14286	2020-07-20	27.4286	Wnk1f/f	3.42857	2/3/2020	7	7	2020-03-04	4	4	2020-04-13	6	6	2020-05-16	6	6	2020-06-30	3	3				5	24.5714	26	5.2	5.2	CT	Pregnant with 8 embryos
1624137	2016-05-22	2016-07-15	7.71429	2016-08-09	3.57143	Wnk1d/d	3.57143	2016-08-09	5	0																1			5		D	Recovered 5 dead pups from uterus
1630137	2016-06-27	2016-08-17	7.28571	2017-02-17	26.2857	Wnk1d/d	3.71429	2016-09-12	1	0	2016-10-11	6	6	2016-11-28	2	0										3	14.7143	9	3	3	CT	Utero-abdominal adhesions, ruptured right horn
1631035	2016-07-05	2016-08-17	6.14286	2017-02-17	26.2857	Wnk1d/d	3.71429	2016-09-12	1	0	2016-10-10	1	0	2016-11-05	3	3										3	11.4286	5	1.66667	1.66667	CT	Utero-abdominal adhesions
1631036	2016-07-05	2016-08-17	6.14286	2017-02-17	26.2857	Wnk1d/d	3	2016-09-07	7	7	2017-12-17	3	3	2017-01-20	4	4										3	22.2857	14	4.66667	4.66667	CT	Normal
1631037	2016-07-05	2016-08-18	6.28571	2016-09-12	3.57143	Wnk1d/d	3.57143	2016-09-12	2	0																1			2		FD	2 pups recovered near term
1641090	2016-09-01	2016-10-24	7.57143	2016-12-10	6.71429	Wnk1d/d	6.71429	2016-12-10	2	0																1			2		FD	2 pups recovered near term
1641091	2016-09-01	2016-10-24	7.57143	2017-01-03	10.1429	Wnk1d/d	5.57143	2016-12-02	2	0																1					EUTH due to illness	Utero-abdominal fistula
1641105	2016-09-20	2016-11-09	7.14286	2017-05-09	25.8571	Wnk1d/d	6	2016-12-21	4	4																1	6	4	4	4	CT	uterine strictures, cystic
1947116	2019-10-20	2020-01-10	11.7143	2020-05-04	16.4286	Wnk1d/d	10.1429	3/21/2020	5	5	2020-04-05	7	1	2020-05-04	7	7															D	Extreme stiffness
1949026	2019-11-01	2020-01-10	10	2020-07-20	27.4286	Wnk1d/d	5.57143	2/18/2020	2	2	2020-03-20	1	1													2	10	3	1.5	1.5	CT	Pregnant with 9 embryos
1949028	2019-11-01	2020-01-10	10	2020-07-20	27.4286	Wnk1d/d	15.2857	4/26/2020	1	1																1	15.2857	1	1	1	CT	Extreme stiffness, hematoma
1949029	2019-11-01	2020-01-10	10	2020-07-20	27.4286	Wnk1d/d	23.7143	6/24/2020	1	0																1	23.7143	1	1	1	CT	Utero-abdominal adhesions
1949030	2019-11-01	2020-01-10	10	2020-07-20	27.4286	Wnk1d/d																				0		0		0	CT	Extreme stiffness
1951006	2019-11-17	2020-01-10	7.71429	2020-07-20	27.4286	Wnk1d/d																				0		0		0	CT	Extreme stiffness
Keys
DOB	Date of birth
T	Total
L	Live
CT	Completed trial
FD	Found dead
D	Dystocia
EUTH	Euthanized
