# Supplementary material for: WNK1 regulates uterine homeostasis and its ability to support pregnancy
Source: JCI Insight. 2020 Nov 19;5(22):e141832. doi: 10.1172/jci.insight.141832 (PMC7710275; doi:10.1172/jci.insight.141832)
Supplement: supplemental Table 2 [file jciinsight-5-141832-s132.xlsx]

## Sheet: Sheet1
Mouse	Genotype	Pregnancy	Serum P4 level (ng/mL)
1828123	Wnk1f/f	Not pregnant	5.364
1826032	Wnk1f/f	PPD 4.5	>40.00
1828134	Wnk1f/f	PPD 4.5	23.989
1829036	Wnk1f/f	PPD 4.5	24.573
1830001	Wnk1f/f	PPD 4.5	37.834
1828121	Wnk1d/d	PPD 4.5	23.429
1828124	Wnk1d/d	PPD 4.5	>40.00
1828125	Wnk1d/d	PPD 4.5	27.431
1828132	Wnk1d/d	PPD 4.5	>40.00
1830005	Wnk1d/d	PPD 4.5	24.977
