# Supplementary material for: WNK1 regulates uterine homeostasis and its ability to support pregnancy
Source: JCI Insight. 2020 Nov 19;5(22):e141832. doi: 10.1172/jci.insight.141832 (PMC7710275; doi:10.1172/jci.insight.141832)
Supplement: supplemental Table 4 [file jciinsight-5-141832-s134.xlsx]

## Sheet: BP-text
Category	Term	Count	%	P-Value	Benjamini
GOTERM_BP_FAT	biological adhesion	238	14.3	6.6e-23	5.5e-19
GOTERM_BP_FAT	cell adhesion	236	14.2	1.2e-22	4.9e-19
GOTERM_BP_FAT	positive regulation of multicellular organismal process	236	14.2	3.5e-22	9.8e-19
GOTERM_BP_FAT	movement of cell or subcellular component	241	14.5	1.9e-19	4e-16
GOTERM_BP_FAT	locomotion	219	13.2	7.2e-19	1.2e-15
GOTERM_BP_FAT	regulation of cellular component movement	143	8.6	2.2e-18	3e-15
GOTERM_BP_FAT	single organism cell adhesion	136	8.2	6.5e-18	7.7e-15
GOTERM_BP_FAT	inflammatory response	114	6.9	7.6e-18	7.8e-15
GOTERM_BP_FAT	single organismal cell-cell adhesion	129	7.8	7.8e-18	7.2e-15
GOTERM_BP_FAT	regulation of cell motility	134	8.1	9.2e-18	7.6e-15
GOTERM_BP_FAT	blood vessel development	117	7	1.2e-17	8.7e-15
GOTERM_BP_FAT	regulation of cell migration	129	7.8	1.2e-17	8.5e-15
GOTERM_BP_FAT	vasculature development	121	7.3	1.6e-17	1e-14
GOTERM_BP_FAT	blood vessel morphogenesis	104	6.3	2e-17	1.2e-14
GOTERM_BP_FAT	localization of cell	195	11.7	3e-17	1.6e-14
GOTERM_BP_FAT	cell motility	195	11.7	3e-17	1.6e-14
GOTERM_BP_FAT	regulation of locomotion	137	8.2	3e-17	1.5e-14
GOTERM_BP_FAT	cell migration	179	10.8	3.3e-17	1.6e-14
GOTERM_BP_FAT	response to external stimulus	290	17.4	1.6e-16	5.1e-14
GOTERM_BP_FAT	positive regulation of developmental process	183	11	2.3e-16	9.7e-14
GOTERM_BP_FAT	regulation of multicellular organismal development	248	14.9	2.4e-16	9.2e-14
GOTERM_BP_FAT	cardiovascular system development	162	9.7	2.9e-16	1.3e-13
GOTERM_BP_FAT	circulatory system development	162	9.7	2.9e-16	1.3e-13
GOTERM_BP_FAT	regulation of immune system process	181	10.9	7.4e-16	2.9e-13
GOTERM_BP_FAT	regulation of cell communication	332	20	1.2e-15	4.4e-13
GOTERM_BP_FAT	angiogenesis	88	5.3	1.9e-15	6.5e-13
GOTERM_BP_FAT	regulation of signaling	333	20	2.3e-15	7.7e-13
GOTERM_BP_FAT	regulation of response to external stimulus	126	7.6	5.2e-15	1.7e-12
GOTERM_BP_FAT	regulation of cell proliferation	217	13	1.7e-14	5.3e-12
GOTERM_BP_FAT	positive regulation of locomotion	89	5.4	3.6e-14	1.1e-11
GOTERM_BP_FAT	positive regulation of cell motility	87	5.2	5.3e-14	1.5e-11
GOTERM_BP_FAT	positive regulation of cell migration	85	5.1	6e-14	1.7e-11
GOTERM_BP_FAT	positive regulation of response to stimulus	234	14.1	6.1e-14	1.6e-11
GOTERM_BP_FAT	chemical homeostasis	159	9.6	8.3e-14	2.1e-11
GOTERM_BP_FAT	cell surface receptor signaling pathway	276	16.6	1.1e-13	2.8e-11
GOTERM_BP_FAT	cellular response to chemical stimulus	307	18.5	1.1e-13	2.7e-11
GOTERM_BP_FAT	leukocyte cell-cell adhesion	92	5.5	1.3e-13	3.1e-11
GOTERM_BP_FAT	regulation of cell adhesion	107	6.4	1.9e-13	4.3e-11
GOTERM_BP_FAT	positive regulation of cellular component movement	87	5.2	2.1e-13	4.7e-11
GOTERM_BP_FAT	regulation of transport	231	13.9	2.5e-13	5.4e-11
GOTERM_BP_FAT	response to organic substance	339	20.4	2.9e-13	6.2e-11
GOTERM_BP_FAT	anatomical structure formation involved in morphogenesis	174	10.5	3.2e-13	6.6e-11
GOTERM_BP_FAT	regulation of signal transduction	292	17.6	3.3e-13	6.6e-11
GOTERM_BP_FAT	cell-cell adhesion	157	9.4	3.5e-13	6.9e-11
GOTERM_BP_FAT	positive regulation of immune system process	122	7.3	5.2e-13	1e-10
GOTERM_BP_FAT	cell proliferation	234	14.1	6.2e-13	1.2e-10
GOTERM_BP_FAT	circulatory system process	83	5	7.7e-13	1.4e-10
GOTERM_BP_FAT	ion transport	182	10.9	7.8e-13	1.4e-10
GOTERM_BP_FAT	regulation of vasculature development	58	3.5	9e-13	1.6e-10
GOTERM_BP_FAT	cell activation	137	8.2	9.2e-13	1.6e-10
GOTERM_BP_FAT	cytokine production	102	6.1	1.5e-12	2.5e-10
GOTERM_BP_FAT	response to wounding	90	5.4	2.7e-12	4.5e-10
GOTERM_BP_FAT	blood circulation	81	4.9	3.4e-12	5.6e-10
GOTERM_BP_FAT	chemotaxis	91	5.5	6.8e-12	1.1e-09
GOTERM_BP_FAT	positive regulation of cell differentiation	140	8.4	7.6e-12	1.2e-09
GOTERM_BP_FAT	negative regulation of response to stimulus	178	10.7	8e-12	1.2e-09
GOTERM_BP_FAT	taxis	91	5.5	8.5e-12	1.3e-09
GOTERM_BP_FAT	regulation of angiogenesis	52	3.1	2.4e-11	3.6e-09
GOTERM_BP_FAT	muscle system process	69	4.1	2.6e-11	3.8e-09
GOTERM_BP_FAT	defense response	189	11.4	2.7e-11	3.9e-09
GOTERM_BP_FAT	wound healing	74	4.4	2.7e-11	3.8e-09
GOTERM_BP_FAT	homeostatic process	211	12.7	3.1e-11	4.2e-09
GOTERM_BP_FAT	response to lipid	139	8.4	3.2e-11	4.3e-09
GOTERM_BP_FAT	tissue migration	53	3.2	3.8e-11	5e-09
GOTERM_BP_FAT	response to endogenous stimulus	200	12	6.3e-11	8.3e-09
GOTERM_BP_FAT	negative regulation of multicellular organismal process	155	9.3	7e-11	9e-09
GOTERM_BP_FAT	inorganic ion homeostasis	105	6.3	7.7e-11	9.8e-09
GOTERM_BP_FAT	ion homeostasis	109	6.6	8.8e-11	1.1e-08
GOTERM_BP_FAT	muscle contraction	56	3.4	1e-10	1.3e-08
GOTERM_BP_FAT	regulation of cytokine production	91	5.5	1.1e-10	1.4e-08
GOTERM_BP_FAT	epithelium development	154	9.3	1.3e-10	1.6e-08
GOTERM_BP_FAT	leukocyte aggregation	80	4.8	1.6e-10	1.9e-08
GOTERM_BP_FAT	extracellular matrix organization	49	2.9	3.3e-10	3.9e-08
GOTERM_BP_FAT	cellular response to organic substance	244	14.7	3.7e-10	4.3e-08
GOTERM_BP_FAT	extracellular structure organization	49	2.9	3.9e-10	4.4e-08
GOTERM_BP_FAT	regulation of immune effector process	73	4.4	4e-10	4.4e-08
GOTERM_BP_FAT	T cell activation	78	4.7	4.1e-10	4.5e-08
GOTERM_BP_FAT	T cell aggregation	78	4.7	4.1e-10	4.5e-08
GOTERM_BP_FAT	cellular chemical homeostasis	111	6.7	4.5e-10	4.9e-08
GOTERM_BP_FAT	lymphocyte aggregation	78	4.7	4.5e-10	4.9e-08
GOTERM_BP_FAT	leukocyte activation	115	6.9	4.7e-10	5e-08
GOTERM_BP_FAT	regulation of cell differentiation	215	12.9	4.9e-10	5.1e-08
GOTERM_BP_FAT	cell chemotaxis	53	3.2	5e-10	5.1e-08
GOTERM_BP_FAT	positive regulation of cell adhesion	66	4	5.7e-10	5.9e-08
GOTERM_BP_FAT	immune response	159	9.6	6.6e-10	6.6e-08
GOTERM_BP_FAT	cellular ion homeostasis	93	5.6	7e-10	7e-08
GOTERM_BP_FAT	positive regulation of metabolic process	325	19.5	7.4e-10	7.3e-08
GOTERM_BP_FAT	cation homeostasis	100	6	9.2e-10	9e-08
GOTERM_BP_FAT	regulation of molecular function	251	15.1	1e-09	9.6e-08
GOTERM_BP_FAT	response to oxygen-containing compound	201	12.1	1.1e-09	1e-07
GOTERM_BP_FAT	positive regulation of transport	135	8.1	1.2e-09	1.1e-07
GOTERM_BP_FAT	response to hormone	116	7	1.2e-09	1.1e-07
GOTERM_BP_FAT	epithelium migration	49	2.9	1.5e-09	1.4e-07
GOTERM_BP_FAT	positive regulation of signaling	183	11	2e-09	1.8e-07
GOTERM_BP_FAT	positive regulation of hemopoiesis	42	2.5	2.5e-09	2.3e-07
GOTERM_BP_FAT	metal ion transport	111	6.7	2.7e-09	2.4e-07
GOTERM_BP_FAT	lymphocyte activation	100	6	2.8e-09	2.5e-07
GOTERM_BP_FAT	hemopoiesis	122	7.3	2.9e-09	2.5e-07
GOTERM_BP_FAT	regulation of chemotaxis	43	2.6	3.9e-09	3.3e-07
GOTERM_BP_FAT	positive regulation of cell communication	181	10.9	4e-09	3.4e-07
GOTERM_BP_FAT	cellular cation homeostasis	89	5.4	4.3e-09	3.7e-07
GOTERM_BP_FAT	intracellular signal transduction	264	15.9	5e-09	4.2e-07
GOTERM_BP_FAT	cation transport	123	7.4	5e-09	4.2e-07
GOTERM_BP_FAT	leukocyte differentiation	84	5.1	5.2e-09	4.3e-07
GOTERM_BP_FAT	hematopoietic or lymphoid organ development	126	7.6	5.3e-09	4.3e-07
GOTERM_BP_FAT	regulation of cell-cell adhesion	65	3.9	7e-09	5.6e-07
GOTERM_BP_FAT	regulation of defense response	90	5.4	7.6e-09	6.1e-07
GOTERM_BP_FAT	regulation of system process	79	4.8	8.2e-09	6.5e-07
GOTERM_BP_FAT	epithelial cell migration	47	2.8	8.8e-09	6.9e-07
GOTERM_BP_FAT	cell death	228	13.7	9.2e-09	7.1e-07
GOTERM_BP_FAT	regulation of anatomical structure morphogenesis	134	8.1	1.3e-08	9.8e-07
GOTERM_BP_FAT	immune system development	129	7.8	1.3e-08	1e-06
GOTERM_BP_FAT	leukocyte migration	55	3.3	1.5e-08	1.1e-06
GOTERM_BP_FAT	positive regulation of macromolecule metabolic process	299	18	1.5e-08	1.1e-06
GOTERM_BP_FAT	immune effector process	105	6.3	1.8e-08	1.3e-06
GOTERM_BP_FAT	cell-substrate adhesion	54	3.2	1.9e-08	1.4e-06
GOTERM_BP_FAT	regulation of response to stress	149	9	1.9e-08	1.4e-06
GOTERM_BP_FAT	alpha-beta T cell activation	33	2	2.2e-08	1.6e-06
GOTERM_BP_FAT	response to organic cyclic compound	130	7.8	2.5e-08	1.8e-06
GOTERM_BP_FAT	positive regulation of vasculature development	35	2.1	2.5e-08	1.8e-06
GOTERM_BP_FAT	tissue morphogenesis	93	5.6	2.6e-08	1.8e-06
GOTERM_BP_FAT	organ morphogenesis	133	8	3.1e-08	2.1e-06
GOTERM_BP_FAT	regulation of phosphorylation	169	10.2	3.3e-08	2.3e-06
GOTERM_BP_FAT	ameboidal-type cell migration	59	3.5	3.8e-08	2.6e-06
GOTERM_BP_FAT	positive regulation of cytokine production	62	3.7	3.9e-08	2.6e-06
GOTERM_BP_FAT	regulation of leukocyte cell-cell adhesion	53	3.2	3.9e-08	2.6e-06
GOTERM_BP_FAT	regulation of phosphate metabolic process	190	11.4	4.2e-08	2.8e-06
GOTERM_BP_FAT	positive regulation of cellular metabolic process	294	17.7	4.3e-08	2.8e-06
GOTERM_BP_FAT	regulation of phosphorus metabolic process	190	11.4	4.3e-08	2.8e-06
GOTERM_BP_FAT	positive regulation of angiogenesis	32	1.9	5.5e-08	3.6e-06
GOTERM_BP_FAT	negative regulation of cell communication	144	8.7	5.5e-08	3.6e-06
GOTERM_BP_FAT	phosphate-containing compound metabolic process	302	18.2	6.3e-08	4.1e-06
GOTERM_BP_FAT	muscle tissue development	69	4.1	6.6e-08	4.2e-06
GOTERM_BP_FAT	negative regulation of signaling	144	8.7	7.1e-08	4.5e-06
GOTERM_BP_FAT	phosphorus metabolic process	302	18.2	7.5e-08	4.7e-06
GOTERM_BP_FAT	epithelial cell differentiation	90	5.4	7.7e-08	4.8e-06
GOTERM_BP_FAT	striated muscle tissue development	66	4	7.7e-08	4.7e-06
GOTERM_BP_FAT	positive regulation of cell-cell adhesion	42	2.5	9.1e-08	5.6e-06
GOTERM_BP_FAT	regulation of cell activation	77	4.6	1.1e-07	6.5e-06
GOTERM_BP_FAT	positive regulation of signal transduction	159	9.6	1.1e-07	6.7e-06
GOTERM_BP_FAT	metal ion homeostasis	85	5.1	1.1e-07	6.7e-06
GOTERM_BP_FAT	cellular metal ion homeostasis	77	4.6	1.3e-07	7.5e-06
GOTERM_BP_FAT	cell development	247	14.9	1.4e-07	8.1e-06
GOTERM_BP_FAT	regulation of leukocyte differentiation	49	2.9	1.4e-07	8.3e-06
GOTERM_BP_FAT	negative regulation of signal transduction	129	7.8	1.4e-07	8.2e-06
GOTERM_BP_FAT	regulation of hemopoiesis	61	3.7	1.5e-07	8.6e-06
GOTERM_BP_FAT	cellular homeostasis	113	6.8	1.5e-07	8.7e-06
GOTERM_BP_FAT	regulation of catalytic activity	190	11.4	1.5e-07	8.7e-06
GOTERM_BP_FAT	heterotypic cell-cell adhesion	17	1	1.6e-07	9.3e-06
GOTERM_BP_FAT	muscle structure development	90	5.4	1.8e-07	1e-05
GOTERM_BP_FAT	regeneration	39	2.3	1.9e-07	1.1e-05
GOTERM_BP_FAT	regulation of protein phosphorylation	156	9.4	2e-07	1.1e-05
GOTERM_BP_FAT	positive regulation of biosynthetic process	197	11.8	2e-07	1.1e-05
GOTERM_BP_FAT	lipid transport	52	3.1	2.1e-07	1.2e-05
GOTERM_BP_FAT	regulation of inflammatory response	50	3	2.4e-07	1.3e-05
GOTERM_BP_FAT	regulation of anatomical structure size	78	4.7	2.5e-07	1.3e-05
GOTERM_BP_FAT	positive regulation of response to external stimulus	48	2.9	2.6e-07	1.4e-05
GOTERM_BP_FAT	mesenchyme development	45	2.7	2.8e-07	1.5e-05
GOTERM_BP_FAT	vascular process in circulatory system	38	2.3	2.8e-07	1.5e-05
GOTERM_BP_FAT	regulation of blood vessel size	35	2.1	2.8e-07	1.5e-05
GOTERM_BP_FAT	endothelial cell migration	33	2	2.9e-07	1.5e-05
GOTERM_BP_FAT	negative regulation of locomotion	48	2.9	2.9e-07	1.5e-05
GOTERM_BP_FAT	lipid localization	57	3.4	2.9e-07	1.5e-05
GOTERM_BP_FAT	regulation of tube size	35	2.1	3.3e-07	1.7e-05
GOTERM_BP_FAT	positive regulation of leukocyte differentiation	33	2	3.3e-07	1.7e-05
GOTERM_BP_FAT	positive regulation of immune effector process	37	2.2	3.6e-07	1.8e-05
GOTERM_BP_FAT	regulation of MAPK cascade	92	5.5	3.7e-07	1.9e-05
GOTERM_BP_FAT	positive regulation of phosphate metabolic process	130	7.8	3.8e-07	1.9e-05
GOTERM_BP_FAT	positive regulation of phosphorus metabolic process	130	7.8	3.8e-07	1.9e-05
GOTERM_BP_FAT	cell morphogenesis involved in differentiation	105	6.3	4e-07	2e-05
GOTERM_BP_FAT	positive regulation of cell proliferation	119	7.2	4e-07	2e-05
GOTERM_BP_FAT	growth	128	7.7	4.2e-07	2.1e-05
GOTERM_BP_FAT	response to steroid hormone	59	3.5	4.4e-07	2.2e-05
GOTERM_BP_FAT	negative regulation of response to external stimulus	48	2.9	4.5e-07	2.2e-05
GOTERM_BP_FAT	T cell differentiation	44	2.6	4.6e-07	2.2e-05
GOTERM_BP_FAT	apoptotic process	198	11.9	5.3e-07	2.6e-05
GOTERM_BP_FAT	MAPK cascade	93	5.6	5.7e-07	2.7e-05
GOTERM_BP_FAT	urogenital system development	58	3.5	5.7e-07	2.7e-05
GOTERM_BP_FAT	negative regulation of cellular component movement	47	2.8	5.8e-07	2.7e-05
GOTERM_BP_FAT	leukocyte chemotaxis	38	2.3	6.3e-07	3e-05
GOTERM_BP_FAT	programmed cell death	206	12.4	6.5e-07	3.1e-05
GOTERM_BP_FAT	second-messenger-mediated signaling	40	2.4	7.1e-07	3.3e-05
GOTERM_BP_FAT	signal transduction by protein phosphorylation	93	5.6	7.3e-07	3.4e-05
GOTERM_BP_FAT	regulation of body fluid levels	56	3.4	7.3e-07	3.4e-05
GOTERM_BP_FAT	regulation of T cell activation	48	2.9	7.6e-07	3.5e-05
GOTERM_BP_FAT	enzyme linked receptor protein signaling pathway	106	6.4	7.7e-07	3.5e-05
GOTERM_BP_FAT	positive regulation of leukocyte cell-cell adhesion	36	2.2	8e-07	3.6e-05
GOTERM_BP_FAT	negative regulation of immune system process	62	3.7	8.3e-07	3.7e-05
GOTERM_BP_FAT	regulation of leukocyte activation	70	4.2	8.7e-07	3.9e-05
GOTERM_BP_FAT	cell-matrix adhesion	35	2.1	8.9e-07	4e-05
GOTERM_BP_FAT	regulation of blood circulation	44	2.6	1e-06	4.5e-05
GOTERM_BP_FAT	multi-multicellular organism process	42	2.5	1.1e-06	4.8e-05
GOTERM_BP_FAT	regulation of production of molecular mediator of immune response	27	1.6	1.2e-06	5.4e-05
GOTERM_BP_FAT	mammary gland development	31	1.9	1.5e-06	6.7e-05
GOTERM_BP_FAT	regulation of lymphocyte activation	62	3.7	1.6e-06	7e-05
GOTERM_BP_FAT	regulation of leukocyte migration	34	2	1.7e-06	7.4e-05
GOTERM_BP_FAT	positive regulation of T cell activation	34	2	1.7e-06	7.4e-05
GOTERM_BP_FAT	negative regulation of cell adhesion	42	2.5	1.7e-06	7.4e-05
GOTERM_BP_FAT	gland development	70	4.2	1.8e-06	7.9e-05
GOTERM_BP_FAT	positive regulation of lipid metabolic process	32	1.9	1.9e-06	7.9e-05
GOTERM_BP_FAT	heart development	82	4.9	1.9e-06	8.1e-05
GOTERM_BP_FAT	cellular divalent inorganic cation homeostasis	64	3.8	2.1e-06	8.9e-05
GOTERM_BP_FAT	negative regulation of angiogenesis	22	1.3	2.1e-06	8.9e-05
GOTERM_BP_FAT	lymphocyte differentiation	57	3.4	2.3e-06	9.7e-05
GOTERM_BP_FAT	developmental growth	93	5.6	2.3e-06	9.7e-05
GOTERM_BP_FAT	female pregnancy	38	2.3	2.5e-06	0.0001
GOTERM_BP_FAT	response to peptide	62	3.7	2.6e-06	0.00011
GOTERM_BP_FAT	cardiac muscle tissue growth	22	1.3	2.6e-06	0.00011
GOTERM_BP_FAT	retinoid metabolic process	17	1	2.7e-06	0.00011
GOTERM_BP_FAT	negative regulation of vasculature development	23	1.4	2.7e-06	0.00011
GOTERM_BP_FAT	positive regulation of production of molecular mediator of immune response	20	1.2	2.8e-06	0.00011
GOTERM_BP_FAT	response to drug	65	3.9	2.9e-06	0.00011
GOTERM_BP_FAT	renal system development	51	3.1	2.9e-06	0.00012
GOTERM_BP_FAT	response to abiotic stimulus	135	8.1	3.1e-06	0.00012
GOTERM_BP_FAT	regulation of ion transport	79	4.8	3.2e-06	0.00013
GOTERM_BP_FAT	organic hydroxy compound metabolic process	57	3.4	3.3e-06	0.00013
GOTERM_BP_FAT	muscle cell development	34	2	3.3e-06	0.00013
GOTERM_BP_FAT	divalent metal ion transport	61	3.7	3.4e-06	0.00013
GOTERM_BP_FAT	diterpenoid metabolic process	18	1.1	3.4e-06	0.00013
GOTERM_BP_FAT	positive regulation of cellular biosynthetic process	187	11.2	3.6e-06	0.00014
GOTERM_BP_FAT	positive regulation of protein phosphorylation	110	6.6	3.7e-06	0.00014
GOTERM_BP_FAT	heart process	35	2.1	3.7e-06	0.00014
GOTERM_BP_FAT	anion transport	62	3.7	3.8e-06	0.00015
GOTERM_BP_FAT	negative regulation of blood vessel morphogenesis	22	1.3	3.9e-06	0.00015
GOTERM_BP_FAT	terpenoid metabolic process	19	1.1	3.9e-06	0.00015
GOTERM_BP_FAT	response to cytokine	88	5.3	4.1e-06	0.00015
GOTERM_BP_FAT	regulation of hormone levels	71	4.3	4.2e-06	0.00016
GOTERM_BP_FAT	divalent inorganic cation transport	61	3.7	4.2e-06	0.00016
GOTERM_BP_FAT	myeloid leukocyte migration	32	1.9	4.3e-06	0.00016
GOTERM_BP_FAT	positive regulation of lymphocyte activation	44	2.6	4.5e-06	0.00016
GOTERM_BP_FAT	muscle organ development	58	3.5	4.5e-06	0.00016
GOTERM_BP_FAT	regulation of intracellular signal transduction	172	10.3	4.7e-06	0.00017
GOTERM_BP_FAT	negative regulation of cell motility	41	2.5	4.8e-06	0.00017
GOTERM_BP_FAT	organ growth	33	2	4.9e-06	0.00018
GOTERM_BP_FAT	ERK1 and ERK2 cascade	44	2.6	4.9e-06	0.00018
GOTERM_BP_FAT	regulation of metal ion transport	55	3.3	5.1e-06	0.00018
GOTERM_BP_FAT	regulation of cell death	178	10.7	5.1e-06	0.00018
GOTERM_BP_FAT	regulation of immune response	82	4.9	5.6e-06	0.0002
GOTERM_BP_FAT	regulation of ERK1 and ERK2 cascade	45	2.7	5.6e-06	0.0002
GOTERM_BP_FAT	negative regulation of molecular function	112	6.7	5.6e-06	0.0002
GOTERM_BP_FAT	kidney development	48	2.9	5.9e-06	0.00021
GOTERM_BP_FAT	positive regulation of phosphorylation	113	6.8	6.2e-06	0.00022
GOTERM_BP_FAT	positive regulation of MAPK cascade	66	4	6.2e-06	0.00022
GOTERM_BP_FAT	heart contraction	34	2	7e-06	0.00024
GOTERM_BP_FAT	cellular response to endogenous stimulus	137	8.2	7.5e-06	0.00026
GOTERM_BP_FAT	transmembrane transport	119	7.2	7.8e-06	0.00027
GOTERM_BP_FAT	cellular calcium ion homeostasis	60	3.6	8e-06	0.00027
GOTERM_BP_FAT	alpha-beta T cell differentiation	23	1.4	8e-06	0.00027
GOTERM_BP_FAT	regulation of response to wounding	31	1.9	8.1e-06	0.00028
GOTERM_BP_FAT	striated muscle cell development	31	1.9	8.1e-06	0.00028
GOTERM_BP_FAT	negative regulation of cell migration	39	2.3	8.1e-06	0.00028
GOTERM_BP_FAT	organic anion transport	47	2.8	8.4e-06	0.00028
GOTERM_BP_FAT	positive regulation of protein metabolic process	159	9.6	8.7e-06	0.00029
GOTERM_BP_FAT	hormone metabolic process	32	1.9	9.2e-06	0.00031
GOTERM_BP_FAT	heart growth	22	1.3	9.8e-06	0.00033
GOTERM_BP_FAT	positive regulation of lipid biosynthetic process	20	1.2	9.8e-06	0.00033
GOTERM_BP_FAT	protein phosphorylation	187	11.2	9.8e-06	0.00033
GOTERM_BP_FAT	mesenchymal cell differentiation	34	2	1e-05	0.00033
GOTERM_BP_FAT	nervous system development	234	14.1	1e-05	0.00033
GOTERM_BP_FAT	lipid metabolic process	139	8.4	1e-05	0.00033
GOTERM_BP_FAT	transmembrane receptor protein tyrosine kinase signaling pathway	69	4.1	1e-05	0.00034
GOTERM_BP_FAT	regulation of heart contraction	31	1.9	1e-05	0.00034
GOTERM_BP_FAT	regulation of protein modification process	176	10.6	1.1e-05	0.00035
GOTERM_BP_FAT	isoprenoid metabolic process	22	1.3	1.2e-05	0.00038
GOTERM_BP_FAT	positive regulation of alpha-beta T cell activation	17	1	1.2e-05	0.00039
GOTERM_BP_FAT	positive regulation of cell activation	48	2.9	1.2e-05	0.00039
GOTERM_BP_FAT	cellular component morphogenesis	154	9.3	1.2e-05	0.00039
GOTERM_BP_FAT	divalent inorganic cation homeostasis	64	3.8	1.2e-05	0.0004
GOTERM_BP_FAT	regulation of protein metabolic process	253	15.2	1.3e-05	0.0004
GOTERM_BP_FAT	positive regulation of chemotaxis	27	1.6	1.3e-05	0.00041
GOTERM_BP_FAT	osteoblast differentiation	38	2.3	1.3e-05	0.00041
GOTERM_BP_FAT	trabecula morphogenesis	16	1	1.3e-05	0.00041
GOTERM_BP_FAT	vasculogenesis	21	1.3	1.4e-05	0.00044
GOTERM_BP_FAT	response to corticosteroid	33	2	1.5e-05	0.00045
GOTERM_BP_FAT	mesenchymal cell development	32	1.9	1.5e-05	0.00046
GOTERM_BP_FAT	reproductive structure development	67	4	1.6e-05	0.00048
GOTERM_BP_FAT	phosphorylation	215	12.9	1.7e-05	0.00051
GOTERM_BP_FAT	cell morphogenesis	144	8.7	1.7e-05	0.00051
GOTERM_BP_FAT	cell-cell signaling	145	8.7	1.7e-05	0.00051
GOTERM_BP_FAT	negative regulation of cell proliferation	83	5	1.7e-05	0.00052
GOTERM_BP_FAT	response to peptide hormone	55	3.3	1.8e-05	0.00054
GOTERM_BP_FAT	positive regulation of leukocyte activation	46	2.8	1.9e-05	0.00056
GOTERM_BP_FAT	muscle cell proliferation	34	2	2e-05	0.00059
GOTERM_BP_FAT	positive regulation of T cell differentiation	20	1.2	2.1e-05	0.00062
GOTERM_BP_FAT	organ regeneration	20	1.2	2.1e-05	0.00062
GOTERM_BP_FAT	secretion	124	7.5	2.1e-05	0.00064
GOTERM_BP_FAT	reproductive system development	67	4	2.2e-05	0.00064
GOTERM_BP_FAT	regulation of lipid metabolic process	48	2.9	2.2e-05	0.00064
GOTERM_BP_FAT	calcium ion homeostasis	60	3.6	2.2e-05	0.00065
GOTERM_BP_FAT	hemostasis	34	2	2.2e-05	0.00064
GOTERM_BP_FAT	regulation of lipid biosynthetic process	30	1.8	2.2e-05	0.00065
GOTERM_BP_FAT	nephron development	29	1.7	2.3e-05	0.00066
GOTERM_BP_FAT	lipid biosynthetic process	72	4.3	2.3e-05	0.00066
GOTERM_BP_FAT	cardiac muscle contraction	22	1.3	2.3e-05	0.00066
GOTERM_BP_FAT	positive regulation of immunoglobulin production	13	0.8	2.3e-05	0.00067
GOTERM_BP_FAT	odontogenesis	25	1.5	2.4e-05	0.0007
GOTERM_BP_FAT	positive regulation of gene expression	182	10.9	2.5e-05	0.00071
GOTERM_BP_FAT	sprouting angiogenesis	19	1.1	2.5e-05	0.00072
GOTERM_BP_FAT	regulation of cytosolic calcium ion concentration	48	2.9	2.6e-05	0.00073
GOTERM_BP_FAT	regulation of leukocyte mediated immunity	33	2	2.6e-05	0.00073
GOTERM_BP_FAT	positive regulation of macromolecule biosynthetic process	170	10.2	2.6e-05	0.00074
GOTERM_BP_FAT	positive regulation of intracellular signal transduction	107	6.4	2.9e-05	0.00082
GOTERM_BP_FAT	cardiac muscle tissue development	38	2.3	2.9e-05	0.00082
GOTERM_BP_FAT	cellular response to organic cyclic compound	69	4.1	3e-05	0.00084
GOTERM_BP_FAT	muscle cell differentiation	58	3.5	3.1e-05	0.00087
GOTERM_BP_FAT	regulation of protein serine/threonine kinase activity	57	3.4	3.2e-05	0.00089
GOTERM_BP_FAT	negative regulation of developmental process	101	6.1	3.3e-05	0.00091
GOTERM_BP_FAT	epithelial cell proliferation	54	3.2	3.3e-05	0.00091
GOTERM_BP_FAT	blood coagulation	32	1.9	3.3e-05	0.00092
GOTERM_BP_FAT	coagulation	34	2	3.4e-05	0.00092
GOTERM_BP_FAT	cellular response to cytokine stimulus	71	4.3	3.5e-05	0.00095
GOTERM_BP_FAT	positive regulation of ion transport	40	2.4	3.7e-05	0.00099
GOTERM_BP_FAT	response to estradiol	26	1.6	3.8e-05	0.001
GOTERM_BP_FAT	regulation of wound healing	26	1.6	3.8e-05	0.001
GOTERM_BP_FAT	interferon-gamma production	23	1.4	4e-05	0.0011
GOTERM_BP_FAT	regulation of immunoglobulin production	16	1	4.2e-05	0.0011
GOTERM_BP_FAT	regulation of alpha-beta T cell activation	20	1.2	4.2e-05	0.0011
GOTERM_BP_FAT	regulation of protein kinase activity	78	4.7	4.2e-05	0.0011
GOTERM_BP_FAT	regulation of muscle system process	35	2.1	4.3e-05	0.0012
GOTERM_BP_FAT	actin filament-based process	82	4.9	4.4e-05	0.0012
GOTERM_BP_FAT	organic hydroxy compound transport	33	2	4.4e-05	0.0012
GOTERM_BP_FAT	calcium ion transport	52	3.1	4.4e-05	0.0012
GOTERM_BP_FAT	positive regulation of defense response	43	2.6	4.4e-05	0.0012
GOTERM_BP_FAT	neurogenesis	174	10.5	4.7e-05	0.0012
GOTERM_BP_FAT	positive regulation of lymphocyte differentiation	21	1.3	4.7e-05	0.0012
GOTERM_BP_FAT	positive regulation of calcium ion transport	24	1.4	4.8e-05	0.0012
GOTERM_BP_FAT	monocarboxylic acid transport	24	1.4	4.8e-05	0.0012
GOTERM_BP_FAT	steroid metabolic process	41	2.5	4.8e-05	0.0013
GOTERM_BP_FAT	response to decreased oxygen levels	46	2.8	5e-05	0.0013
GOTERM_BP_FAT	positive regulation of cellular protein metabolic process	146	8.8	5.2e-05	0.0013
GOTERM_BP_FAT	regulation of programmed cell death	161	9.7	5.3e-05	0.0014
GOTERM_BP_FAT	cardiac chamber development	32	1.9	5.7e-05	0.0015
GOTERM_BP_FAT	organic acid metabolic process	103	6.2	5.8e-05	0.0015
GOTERM_BP_FAT	regulation of heart rate	20	1.2	5.9e-05	0.0015
GOTERM_BP_FAT	cytokine metabolic process	23	1.4	6.1e-05	0.0015
GOTERM_BP_FAT	positive regulation of inflammatory response	23	1.4	6.1e-05	0.0015
GOTERM_BP_FAT	regulation of muscle contraction	27	1.6	6.2e-05	0.0016
GOTERM_BP_FAT	cellular response to lipid	75	4.5	6.3e-05	0.0016
GOTERM_BP_FAT	regulation of reactive oxygen species metabolic process	30	1.8	6.3e-05	0.0016
GOTERM_BP_FAT	regulation of blood pressure	32	1.9	6.4e-05	0.0016
GOTERM_BP_FAT	production of molecular mediator of immune response	32	1.9	6.4e-05	0.0016
GOTERM_BP_FAT	regulation of apoptotic process	159	9.6	6.4e-05	0.0016
GOTERM_BP_FAT	positive regulation of osteoblast differentiation	17	1	6.5e-05	0.0016
GOTERM_BP_FAT	regulation of kinase activity	83	5	6.5e-05	0.0016
GOTERM_BP_FAT	positive regulation of protein modification process	122	7.3	6.6e-05	0.0016
GOTERM_BP_FAT	positive regulation of immune response	63	3.8	6.7e-05	0.0017
GOTERM_BP_FAT	protein oligomerization	68	4.1	7e-05	0.0017
GOTERM_BP_FAT	negative regulation of cytokine production	35	2.1	7.1e-05	0.0017
GOTERM_BP_FAT	regulation of calcium ion transport	37	2.2	7.3e-05	0.0018
GOTERM_BP_FAT	ion transmembrane transport	84	5.1	7.9e-05	0.0019
GOTERM_BP_FAT	regulation of transferase activity	92	5.5	8.1e-05	0.002
GOTERM_BP_FAT	carboxylic acid transport	39	2.3	8.1e-05	0.002
GOTERM_BP_FAT	positive regulation of leukocyte migration	25	1.5	8.2e-05	0.002
GOTERM_BP_FAT	acute inflammatory response	25	1.5	8.2e-05	0.002
GOTERM_BP_FAT	alcohol metabolic process	39	2.3	8.8e-05	0.0021
GOTERM_BP_FAT	striated muscle contraction	27	1.6	8.9e-05	0.0021
GOTERM_BP_FAT	morphogenesis of an epithelium	69	4.1	9e-05	0.0022
GOTERM_BP_FAT	monovalent inorganic cation homeostasis	26	1.6	9.1e-05	0.0022
GOTERM_BP_FAT	response to glucocorticoid	29	1.7	9.2e-05	0.0022
GOTERM_BP_FAT	cellular response to hormone stimulus	70	4.2	9.3e-05	0.0022
GOTERM_BP_FAT	positive regulation of myeloid cell differentiation	20	1.2	9.4e-05	0.0022
GOTERM_BP_FAT	positive regulation of ERK1 and ERK2 cascade	32	1.9	9.6e-05	0.0023
GOTERM_BP_FAT	regulation of homeostatic process	64	3.8	9.7e-05	0.0023
GOTERM_BP_FAT	regulation of MAP kinase activity	42	2.5	0.0001	0.0024
GOTERM_BP_FAT	tissue remodeling	31	1.9	0.0001	0.0024
GOTERM_BP_FAT	cytokine biosynthetic process	22	1.3	0.0001	0.0024
GOTERM_BP_FAT	response to hypoxia	44	2.6	0.00011	0.0025
GOTERM_BP_FAT	response to growth factor	77	4.6	0.00011	0.0026
GOTERM_BP_FAT	negative regulation of cell death	117	7	0.00011	0.0026
GOTERM_BP_FAT	regulation of cellular protein metabolic process	230	13.8	0.00011	0.0026
GOTERM_BP_FAT	secondary alcohol metabolic process	23	1.4	0.00012	0.0028
GOTERM_BP_FAT	peptidyl-tyrosine phosphorylation	41	2.5	0.00012	0.0028
GOTERM_BP_FAT	negative regulation of growth	39	2.3	0.00012	0.0028
GOTERM_BP_FAT	small molecule biosynthetic process	60	3.6	0.00012	0.0028
GOTERM_BP_FAT	regulation of T cell differentiation	25	1.5	0.00013	0.003
GOTERM_BP_FAT	blood vessel endothelial cell migration	17	1	0.00013	0.003
GOTERM_BP_FAT	regulation of leukocyte mediated cytotoxicity	16	1	0.00014	0.0031
GOTERM_BP_FAT	peptidyl-tyrosine modification	41	2.5	0.00014	0.0032
GOTERM_BP_FAT	negative regulation of catalytic activity	80	4.8	0.00014	0.0032
GOTERM_BP_FAT	regulation of epithelial cell migration	30	1.8	0.00015	0.0033
GOTERM_BP_FAT	response to other organism	115	6.9	0.00015	0.0033
GOTERM_BP_FAT	high-density lipoprotein particle remodeling	7	0.4	0.00015	0.0034
GOTERM_BP_FAT	response to external biotic stimulus	115	6.9	0.00015	0.0034
GOTERM_BP_FAT	response to metal ion	47	2.8	0.00015	0.0034
GOTERM_BP_FAT	striated muscle cell differentiation	42	2.5	0.00015	0.0034
GOTERM_BP_FAT	epithelial to mesenchymal transition	21	1.3	0.00015	0.0034
GOTERM_BP_FAT	positive regulation of catalytic activity	109	6.6	0.00015	0.0034
GOTERM_BP_FAT	trabecula formation	10	0.6	0.00015	0.0034
GOTERM_BP_FAT	regulation of myeloid leukocyte differentiation	23	1.4	0.00016	0.0034
GOTERM_BP_FAT	negative regulation of protein phosphorylation	54	3.2	0.00016	0.0035
GOTERM_BP_FAT	response to lipopolysaccharide	54	3.2	0.00016	0.0035
GOTERM_BP_FAT	negative regulation of chemotaxis	14	0.8	0.00016	0.0035
GOTERM_BP_FAT	positive regulation of homeostatic process	35	2.1	0.00016	0.0035
GOTERM_BP_FAT	cytokine secretion	30	1.8	0.00016	0.0035
GOTERM_BP_FAT	response to biotic stimulus	120	7.2	0.00016	0.0035
GOTERM_BP_FAT	phosphatidylcholine metabolic process	11	0.7	0.00016	0.0036
GOTERM_BP_FAT	negative regulation of phosphorylation	58	3.5	0.00017	0.0036
GOTERM_BP_FAT	neuron differentiation	147	8.8	0.00017	0.0036
GOTERM_BP_FAT	positive regulation of molecular function	137	8.2	0.00017	0.0037
GOTERM_BP_FAT	negative regulation of immune response	24	1.4	0.00017	0.0037
GOTERM_BP_FAT	cholesterol metabolic process	22	1.3	0.00018	0.0038
GOTERM_BP_FAT	regulation of cell-substrate adhesion	30	1.8	0.00018	0.0038
GOTERM_BP_FAT	monovalent inorganic cation transport	56	3.4	0.00019	0.0039
GOTERM_BP_FAT	regulation of cellular component organization	237	14.3	0.00019	0.0041
GOTERM_BP_FAT	reactive oxygen species metabolic process	36	2.2	0.00019	0.0041
GOTERM_BP_FAT	regulation of hydrolase activity	102	6.1	0.0002	0.0041
GOTERM_BP_FAT	endothelial cell differentiation	20	1.2	0.0002	0.0041
GOTERM_BP_FAT	regulation of protein secretion	57	3.4	0.0002	0.0042
GOTERM_BP_FAT	regulation of lymphocyte differentiation	28	1.7	0.0002	0.0043
GOTERM_BP_FAT	negative regulation of peptidase activity	34	2	0.00021	0.0044
GOTERM_BP_FAT	positive regulation of steroid metabolic process	11	0.7	0.00022	0.0045
GOTERM_BP_FAT	intestinal absorption	11	0.7	0.00022	0.0045
GOTERM_BP_FAT	vasoconstriction	19	1.1	0.00022	0.0045
GOTERM_BP_FAT	regulation of cell killing	17	1	0.00022	0.0046
GOTERM_BP_FAT	response to organonitrogen compound	100	6	0.00022	0.0046
GOTERM_BP_FAT	regulation of myeloid cell differentiation	33	2	0.00023	0.0047
GOTERM_BP_FAT	morphogenesis of a branching epithelium	34	2	0.00023	0.0047
GOTERM_BP_FAT	cellular response to oxygen-containing compound	117	7	0.00025	0.0052
GOTERM_BP_FAT	response to inorganic substance	69	4.1	0.00026	0.0052
GOTERM_BP_FAT	cellular response to growth factor stimulus	73	4.4	0.00026	0.0053
GOTERM_BP_FAT	positive regulation of cytosolic calcium ion concentration	41	2.5	0.00026	0.0053
GOTERM_BP_FAT	positive thymic T cell selection	7	0.4	0.00026	0.0053
GOTERM_BP_FAT	regulation of adaptive immune response	27	1.6	0.00027	0.0054
GOTERM_BP_FAT	sodium ion transport	31	1.9	0.00027	0.0054
GOTERM_BP_FAT	positive regulation of nucleic acid-templated transcription	142	8.5	0.00027	0.0055
GOTERM_BP_FAT	positive regulation of transcription, DNA-templated	142	8.5	0.00027	0.0055
GOTERM_BP_FAT	ossification	53	3.2	0.00028	0.0055
GOTERM_BP_FAT	keratinocyte proliferation	11	0.7	0.00028	0.0056
GOTERM_BP_FAT	positive regulation of ossification	20	1.2	0.0003	0.0059
GOTERM_BP_FAT	regulation of systemic arterial blood pressure	20	1.2	0.0003	0.0059
GOTERM_BP_FAT	adaptive immune response	52	3.1	0.00031	0.0061
GOTERM_BP_FAT	gastrulation	30	1.8	0.00032	0.0063
GOTERM_BP_FAT	positive regulation of RNA biosynthetic process	142	8.5	0.00032	0.0064
GOTERM_BP_FAT	behavior	82	4.9	0.00033	0.0064
GOTERM_BP_FAT	positive regulation of alpha-beta T cell differentiation	12	0.7	0.00033	0.0065
GOTERM_BP_FAT	regulation of lymphocyte mediated immunity	25	1.5	0.00033	0.0065
GOTERM_BP_FAT	regulation of steroid metabolic process	19	1.1	0.00033	0.0066
GOTERM_BP_FAT	actin filament-based movement	19	1.1	0.00033	0.0066
GOTERM_BP_FAT	triglyceride metabolic process	19	1.1	0.00033	0.0066
GOTERM_BP_FAT	skin development	40	2.4	0.00034	0.0066
GOTERM_BP_FAT	regulation of leukocyte chemotaxis	21	1.3	0.00034	0.0066
GOTERM_BP_FAT	epidermis development	44	2.6	0.00034	0.0066
GOTERM_BP_FAT	regulation of secretion	87	5.2	0.00034	0.0067
GOTERM_BP_FAT	homotypic cell-cell adhesion	17	1	0.00036	0.0069
GOTERM_BP_FAT	cardiac muscle cell development	17	1	0.00036	0.0069
GOTERM_BP_FAT	positive regulation of nucleobase-containing compound metabolic process	168	10.1	0.00036	0.007
GOTERM_BP_FAT	response to molecule of bacterial origin	54	3.2	0.00037	0.0072
GOTERM_BP_FAT	acylglycerol metabolic process	21	1.3	0.00038	0.0073
GOTERM_BP_FAT	kidney morphogenesis	20	1.2	0.00039	0.0074
GOTERM_BP_FAT	regulation of cytokine biosynthetic process	20	1.2	0.00039	0.0074
GOTERM_BP_FAT	integrin-mediated signaling pathway	20	1.2	0.00039	0.0074
GOTERM_BP_FAT	cell surface receptor signaling pathway involved in cell-cell signaling	59	3.5	0.0004	0.0076
GOTERM_BP_FAT	leukocyte activation involved in immune response	36	2.2	0.0004	0.0077
GOTERM_BP_FAT	glucose transport	22	1.3	0.00042	0.008
GOTERM_BP_FAT	sterol metabolic process	22	1.3	0.00042	0.008
GOTERM_BP_FAT	myeloid leukocyte differentiation	32	1.9	0.00042	0.008
GOTERM_BP_FAT	positive regulation of cholesterol transport	8	0.5	0.00042	0.008
GOTERM_BP_FAT	positive regulation of sterol transport	8	0.5	0.00042	0.008
GOTERM_BP_FAT	ammonium ion metabolic process	14	0.8	0.00043	0.0081
GOTERM_BP_FAT	protein heterooligomerization	26	1.6	0.00043	0.0081
GOTERM_BP_FAT	reverse cholesterol transport	7	0.4	0.00043	0.0081
GOTERM_BP_FAT	positive regulation of protein secretion	36	2.2	0.00043	0.0081
GOTERM_BP_FAT	regulation of interferon-gamma production	20	1.2	0.00044	0.0082
GOTERM_BP_FAT	regulation of cytokine secretion	27	1.6	0.00044	0.0082
GOTERM_BP_FAT	heart trabecula morphogenesis	11	0.7	0.00046	0.0086
GOTERM_BP_FAT	cell activation involved in immune response	36	2.2	0.00047	0.0087
GOTERM_BP_FAT	sterol homeostasis	15	0.9	0.00049	0.009
GOTERM_BP_FAT	cholesterol homeostasis	15	0.9	0.00049	0.009
GOTERM_BP_FAT	neutral lipid metabolic process	21	1.3	0.00049	0.009
GOTERM_BP_FAT	positive regulation of cytokine secretion	21	1.3	0.00049	0.009
GOTERM_BP_FAT	thymic T cell selection	9	0.5	0.00049	0.0091
GOTERM_BP_FAT	odontogenesis of dentin-containing tooth	18	1.1	0.0005	0.0091
GOTERM_BP_FAT	cardiac epithelial to mesenchymal transition	10	0.6	0.0005	0.0092
GOTERM_BP_FAT	oxidation-reduction process	103	6.2	0.0005	0.0092
GOTERM_BP_FAT	phospholipid transport	14	0.8	0.00051	0.0094
GOTERM_BP_FAT	mesenchyme morphogenesis	13	0.8	0.00052	0.0095
GOTERM_BP_FAT	Wnt signaling pathway	51	3.1	0.00052	0.0096
GOTERM_BP_FAT	response to interleukin-1	22	1.3	0.00053	0.0096
GOTERM_BP_FAT	monosaccharide transport	22	1.3	0.00053	0.0096
GOTERM_BP_FAT	hexose transport	22	1.3	0.00053	0.0096
GOTERM_BP_FAT	calcium-mediated signaling	24	1.4	0.00053	0.0097
GOTERM_BP_FAT	regulation of growth	80	4.8	0.00054	0.0099
GOTERM_BP_FAT	response to oxygen levels	49	2.9	0.00055	0.0099
GOTERM_BP_FAT	cell-cell signaling by wnt	51	3.1	0.00055	0.01
GOTERM_BP_FAT	regulation of coagulation	18	1.1	0.00057	0.01
GOTERM_BP_FAT	regulation of sterol transport	11	0.7	0.00058	0.01
GOTERM_BP_FAT	regulation of cholesterol transport	11	0.7	0.00058	0.01
GOTERM_BP_FAT	cardiac chamber morphogenesis	24	1.4	0.00059	0.011
GOTERM_BP_FAT	positive regulation of MAP kinase activity	29	1.7	0.0006	0.011
GOTERM_BP_FAT	leukocyte proliferation	43	2.6	0.0006	0.011
GOTERM_BP_FAT	regulation of cellular response to growth factor stimulus	35	2.1	0.0006	0.011
GOTERM_BP_FAT	positive regulation of small GTPase mediated signal transduction	14	0.8	0.00061	0.011
GOTERM_BP_FAT	endothelium development	21	1.3	0.00062	0.011
GOTERM_BP_FAT	cellular lipid metabolic process	101	6.1	0.00062	0.011
GOTERM_BP_FAT	positive regulation of Ras protein signal transduction	13	0.8	0.00063	0.011
GOTERM_BP_FAT	kidney epithelium development	26	1.6	0.00063	0.011
GOTERM_BP_FAT	tube development	81	4.9	0.00064	0.011
GOTERM_BP_FAT	placenta development	28	1.7	0.00065	0.011
GOTERM_BP_FAT	positive regulation of glycogen biosynthetic process	7	0.4	0.00067	0.012
GOTERM_BP_FAT	positive regulation of cholesterol efflux	7	0.4	0.00067	0.012
GOTERM_BP_FAT	glomerulus development	15	0.9	0.00067	0.012
GOTERM_BP_FAT	axon development	57	3.4	0.00067	0.012
GOTERM_BP_FAT	inositol lipid-mediated signaling	23	1.4	0.0007	0.012
GOTERM_BP_FAT	positive regulation of protein serine/threonine kinase activity	37	2.2	0.00071	0.012
GOTERM_BP_FAT	regulation of developmental growth	47	2.8	0.00072	0.013
GOTERM_BP_FAT	generation of neurons	156	9.4	0.00073	0.013
GOTERM_BP_FAT	cardiac cell development	17	1	0.00073	0.013
GOTERM_BP_FAT	myeloid cell differentiation	50	3	0.00074	0.013
GOTERM_BP_FAT	positive regulation of nitrogen compound metabolic process	175	10.5	0.00075	0.013
GOTERM_BP_FAT	hormone biosynthetic process	13	0.8	0.00075	0.013
GOTERM_BP_FAT	morphogenesis of a branching structure	35	2.1	0.00076	0.013
GOTERM_BP_FAT	heart morphogenesis	37	2.2	0.00076	0.013
GOTERM_BP_FAT	innate immune response	75	4.5	0.00077	0.013
GOTERM_BP_FAT	embryo development	123	7.4	0.00077	0.013
GOTERM_BP_FAT	regulation of osteoblast differentiation	23	1.4	0.00078	0.013
GOTERM_BP_FAT	T cell proliferation	29	1.7	0.00078	0.013
GOTERM_BP_FAT	lymphocyte proliferation	41	2.5	0.0008	0.013
GOTERM_BP_FAT	protein homooligomerization	41	2.5	0.0008	0.013
GOTERM_BP_FAT	gland morphogenesis	24	1.4	0.0008	0.014
GOTERM_BP_FAT	positive regulation of RNA metabolic process	144	8.7	0.00084	0.014
GOTERM_BP_FAT	regulation of pH	18	1.1	0.00084	0.014
GOTERM_BP_FAT	regulation of cholesterol efflux	8	0.5	0.00085	0.014
GOTERM_BP_FAT	response to lipoprotein particle	8	0.5	0.00085	0.014
GOTERM_BP_FAT	amide transport	43	2.6	0.00087	0.014
GOTERM_BP_FAT	steroid biosynthetic process	24	1.4	0.00089	0.015
GOTERM_BP_FAT	endoderm formation	13	0.8	0.0009	0.015
GOTERM_BP_FAT	collagen fibril organization	11	0.7	0.0009	0.015
GOTERM_BP_FAT	monocarboxylic acid metabolic process	66	4	0.0009	0.015
GOTERM_BP_FAT	negative regulation of immune effector process	20	1.2	0.0009	0.015
GOTERM_BP_FAT	multicellular organismal homeostasis	45	2.7	0.0009	0.015
GOTERM_BP_FAT	negative regulation of apoptotic process	102	6.1	0.00091	0.015
GOTERM_BP_FAT	mononuclear cell proliferation	41	2.5	0.00091	0.015
GOTERM_BP_FAT	cellular response to corticosteroid stimulus	15	0.9	0.00091	0.015
GOTERM_BP_FAT	regulation of epidermis development	15	0.9	0.00091	0.015
GOTERM_BP_FAT	cellular extravasation	12	0.7	0.00092	0.015
GOTERM_BP_FAT	canonical Wnt signaling pathway	33	2	0.00093	0.015
GOTERM_BP_FAT	embryonic morphogenesis	75	4.5	0.00095	0.015
GOTERM_BP_FAT	regulation of blood coagulation	17	1	0.00096	0.016
GOTERM_BP_FAT	regulation of hemostasis	17	1	0.00096	0.016
GOTERM_BP_FAT	cellular hormone metabolic process	17	1	0.00096	0.016
GOTERM_BP_FAT	embryonic limb morphogenesis	24	1.4	0.00098	0.016
GOTERM_BP_FAT	embryonic appendage morphogenesis	24	1.4	0.00098	0.016
GOTERM_BP_FAT	protein secretion	62	3.7	0.00098	0.016
GOTERM_BP_FAT	response to extracellular stimulus	57	3.4	0.00099	0.016
GOTERM_BP_FAT	endothelial cell development	14	0.8	0.001	0.016
GOTERM_BP_FAT	response to nutrient	28	1.7	0.001	0.016
GOTERM_BP_FAT	regulation of lipase activity	15	0.9	0.0011	0.017
GOTERM_BP_FAT	cholesterol transport	15	0.9	0.0011	0.017
GOTERM_BP_FAT	regulation of epithelial cell proliferation	43	2.6	0.0011	0.017
GOTERM_BP_FAT	regulation of adaptive immune response based on somatic recombination of immune receptors built from immunoglobulin superfamily domains	24	1.4	0.0011	0.017
GOTERM_BP_FAT	connective tissue development	37	2.2	0.0011	0.017
GOTERM_BP_FAT	regulation of generation of precursor metabolites and energy	18	1.1	0.0011	0.017
GOTERM_BP_FAT	positive regulation of reactive oxygen species metabolic process	18	1.1	0.0011	0.017
GOTERM_BP_FAT	single-organism catabolic process	81	4.9	0.0011	0.017
GOTERM_BP_FAT	ADP metabolic process	16	1	0.0011	0.017
GOTERM_BP_FAT	T-helper 1 type immune response	11	0.7	0.0011	0.018
GOTERM_BP_FAT	regulation of lymphocyte migration	12	0.7	0.0011	0.018
GOTERM_BP_FAT	cardiac muscle cell proliferation	12	0.7	0.0011	0.018
GOTERM_BP_FAT	blood coagulation, fibrin clot formation	5	0.3	0.0011	0.018
GOTERM_BP_FAT	detection of external biotic stimulus	8	0.5	0.0012	0.018
GOTERM_BP_FAT	negative regulation of systemic arterial blood pressure	8	0.5	0.0012	0.018
GOTERM_BP_FAT	leukocyte mediated immunity	44	2.6	0.0012	0.018
GOTERM_BP_FAT	positive regulation of calcium ion import	14	0.8	0.0012	0.018
GOTERM_BP_FAT	regulation of protein kinase B signaling	24	1.4	0.0012	0.019
GOTERM_BP_FAT	formation of primary germ layer	21	1.3	0.0012	0.019
GOTERM_BP_FAT	response to oxidative stress	52	3.1	0.0012	0.019
GOTERM_BP_FAT	vasodilation	15	0.9	0.0012	0.019
GOTERM_BP_FAT	mammary gland epithelium development	15	0.9	0.0012	0.019
GOTERM_BP_FAT	sterol transport	15	0.9	0.0012	0.019
GOTERM_BP_FAT	regulation of membrane potential	49	2.9	0.0012	0.019
GOTERM_BP_FAT	organophosphate metabolic process	103	6.2	0.0012	0.019
GOTERM_BP_FAT	neutrophil chemotaxis	17	1	0.0012	0.019
GOTERM_BP_FAT	negative regulation of phosphorus metabolic process	66	4	0.0013	0.019
GOTERM_BP_FAT	negative regulation of phosphate metabolic process	66	4	0.0013	0.019
GOTERM_BP_FAT	smooth muscle cell proliferation	23	1.4	0.0013	0.02
GOTERM_BP_FAT	response to mineralocorticoid	10	0.6	0.0013	0.02
GOTERM_BP_FAT	nephron epithelium development	21	1.3	0.0013	0.02
GOTERM_BP_FAT	positive regulation of secretion	53	3.2	0.0013	0.02
GOTERM_BP_FAT	regulation of secretion by cell	79	4.8	0.0013	0.021
GOTERM_BP_FAT	carbohydrate derivative metabolic process	114	6.9	0.0014	0.021
GOTERM_BP_FAT	glycerolipid metabolic process	39	2.3	0.0014	0.021
GOTERM_BP_FAT	cellular response to interleukin-1	18	1.1	0.0014	0.021
GOTERM_BP_FAT	cellular response to metal ion	23	1.4	0.0014	0.021
GOTERM_BP_FAT	positive regulation of leukocyte chemotaxis	17	1	0.0014	0.021
GOTERM_BP_FAT	positive regulation of secretion by cell	50	3	0.0014	0.022
GOTERM_BP_FAT	negative regulation of proteolysis	39	2.3	0.0015	0.022
GOTERM_BP_FAT	positive regulation of epithelial cell migration	19	1.1	0.0015	0.022
GOTERM_BP_FAT	regulation of plasma lipoprotein particle levels	13	0.8	0.0015	0.022
GOTERM_BP_FAT	cellular response to steroid hormone stimulus	32	1.9	0.0015	0.022
GOTERM_BP_FAT	negative regulation of programmed cell death	102	6.1	0.0015	0.023
GOTERM_BP_FAT	positive regulation of lymphocyte proliferation	22	1.3	0.0015	0.023
GOTERM_BP_FAT	neuron projection guidance	31	1.9	0.0015	0.023
GOTERM_BP_FAT	smooth muscle contraction	18	1.1	0.0015	0.023
GOTERM_BP_FAT	positive regulation of protein kinase B signaling	18	1.1	0.0015	0.023
GOTERM_BP_FAT	response to nutrient levels	53	3.2	0.0016	0.023
GOTERM_BP_FAT	sterol biosynthetic process	12	0.7	0.0016	0.024
GOTERM_BP_FAT	response to fluid shear stress	10	0.6	0.0016	0.024
GOTERM_BP_FAT	interleukin-4 production	10	0.6	0.0016	0.024
GOTERM_BP_FAT	cell adhesion mediated by integrin	11	0.7	0.0016	0.024
GOTERM_BP_FAT	cholesterol biosynthetic process	11	0.7	0.0016	0.024
GOTERM_BP_FAT	cholesterol efflux	11	0.7	0.0016	0.024
GOTERM_BP_FAT	granulocyte chemotaxis	19	1.1	0.0017	0.024
GOTERM_BP_FAT	axonogenesis	52	3.1	0.0017	0.024
GOTERM_BP_FAT	carboxylic acid metabolic process	87	5.2	0.0017	0.025
GOTERM_BP_FAT	positive regulation of transferase activity	59	3.5	0.0017	0.025
GOTERM_BP_FAT	regulation of lipid transport	18	1.1	0.0017	0.025
GOTERM_BP_FAT	regulation of alpha-beta T cell differentiation	13	0.8	0.0017	0.025
GOTERM_BP_FAT	regulation of endothelial cell migration	20	1.2	0.0017	0.025
GOTERM_BP_FAT	carbohydrate homeostasis	35	2.1	0.0018	0.026
GOTERM_BP_FAT	glucose homeostasis	35	2.1	0.0018	0.026
GOTERM_BP_FAT	peptide transport	40	2.4	0.0018	0.026
GOTERM_BP_FAT	respiratory tube development	33	2	0.0018	0.026
GOTERM_BP_FAT	muscle cell migration	17	1	0.0018	0.026
GOTERM_BP_FAT	actin cytoskeleton organization	65	3.9	0.0018	0.026
GOTERM_BP_FAT	positive regulation of fibroblast proliferation	14	0.8	0.0018	0.026
GOTERM_BP_FAT	negative regulation of hydrolase activity	46	2.8	0.0018	0.026
GOTERM_BP_FAT	positive regulation of mononuclear cell proliferation	22	1.3	0.0018	0.026
GOTERM_BP_FAT	T cell differentiation in thymus	16	1	0.0018	0.026
GOTERM_BP_FAT	inorganic ion transmembrane transport	64	3.8	0.0018	0.026
GOTERM_BP_FAT	nucleoside diphosphate metabolic process	19	1.1	0.0018	0.026
GOTERM_BP_FAT	secretion by cell	100	6	0.0019	0.026
GOTERM_BP_FAT	digestive system development	25	1.5	0.0019	0.027
GOTERM_BP_FAT	carbohydrate transport	24	1.4	0.0019	0.027
GOTERM_BP_FAT	potassium ion transmembrane transport	24	1.4	0.0019	0.027
GOTERM_BP_FAT	Ras protein signal transduction	40	2.4	0.0019	0.027
GOTERM_BP_FAT	positive regulation of calcium-mediated signaling	11	0.7	0.002	0.028
GOTERM_BP_FAT	secondary alcohol biosynthetic process	11	0.7	0.002	0.028
GOTERM_BP_FAT	T cell migration	11	0.7	0.002	0.028
GOTERM_BP_FAT	positive regulation of glycogen metabolic process	7	0.4	0.002	0.028
GOTERM_BP_FAT	cell morphogenesis involved in neuron differentiation	62	3.7	0.002	0.029
GOTERM_BP_FAT	regulation of peptidase activity	45	2.7	0.002	0.029
GOTERM_BP_FAT	cyclic-nucleotide-mediated signaling	13	0.8	0.002	0.029
GOTERM_BP_FAT	positive regulation of myeloid leukocyte differentiation	13	0.8	0.002	0.029
GOTERM_BP_FAT	negative regulation of defense response	25	1.5	0.002	0.029
GOTERM_BP_FAT	detection of biotic stimulus	8	0.5	0.002	0.029
GOTERM_BP_FAT	response to corticosterone	8	0.5	0.002	0.029
GOTERM_BP_FAT	cardiac ventricle development	23	1.4	0.002	0.029
GOTERM_BP_FAT	cellular potassium ion transport	24	1.4	0.002	0.029
GOTERM_BP_FAT	tissue homeostasis	31	1.9	0.0021	0.029
GOTERM_BP_FAT	neuron development	114	6.9	0.0021	0.029
GOTERM_BP_FAT	purine nucleoside diphosphate metabolic process	16	1	0.0021	0.029
GOTERM_BP_FAT	regulation of glucose transport	16	1	0.0021	0.029
GOTERM_BP_FAT	purine ribonucleoside diphosphate metabolic process	16	1	0.0021	0.029
GOTERM_BP_FAT	fatty acid transport	16	1	0.0021	0.029
GOTERM_BP_FAT	regulation of striated muscle contraction	15	0.9	0.0021	0.029
GOTERM_BP_FAT	regulation of vasoconstriction	15	0.9	0.0021	0.029
GOTERM_BP_FAT	CD4-positive, alpha-beta T cell activation	15	0.9	0.0021	0.029
GOTERM_BP_FAT	oxoacid metabolic process	87	5.2	0.0021	0.029
GOTERM_BP_FAT	peptide secretion	38	2.3	0.0021	0.03
GOTERM_BP_FAT	positive regulation of macrophage cytokine production	5	0.3	0.0021	0.03
GOTERM_BP_FAT	response to alcohol	27	1.6	0.0021	0.029
GOTERM_BP_FAT	lipid homeostasis	21	1.3	0.0022	0.03
GOTERM_BP_FAT	skeletal muscle organ development	29	1.7	0.0022	0.03
GOTERM_BP_FAT	negative regulation of cell-substrate adhesion	12	0.7	0.0022	0.03
GOTERM_BP_FAT	regulation of muscle tissue development	24	1.4	0.0022	0.03
GOTERM_BP_FAT	negative regulation of transport	60	3.6	0.0022	0.031
GOTERM_BP_FAT	small GTPase mediated signal transduction	59	3.5	0.0023	0.031
GOTERM_BP_FAT	positive regulation of blood circulation	19	1.1	0.0023	0.031
GOTERM_BP_FAT	chemokine secretion	6	0.4	0.0024	0.032
GOTERM_BP_FAT	regulation of cardiac muscle tissue growth	13	0.8	0.0024	0.032
GOTERM_BP_FAT	interleukin-2 production	13	0.8	0.0024	0.032
GOTERM_BP_FAT	interleukin-8 production	13	0.8	0.0024	0.032
GOTERM_BP_FAT	lymphocyte migration	16	1	0.0024	0.032
GOTERM_BP_FAT	protein kinase B signaling	25	1.5	0.0024	0.032
GOTERM_BP_FAT	regulation of tissue remodeling	15	0.9	0.0024	0.032
GOTERM_BP_FAT	regulation of steroid biosynthetic process	14	0.8	0.0024	0.032
GOTERM_BP_FAT	neutrophil migration	18	1.1	0.0024	0.033
GOTERM_BP_FAT	skeletal muscle tissue development	28	1.7	0.0024	0.033
GOTERM_BP_FAT	regulation of lymphocyte proliferation	30	1.8	0.0025	0.033
GOTERM_BP_FAT	regulation of transmembrane receptor protein serine/threonine kinase signaling pathway	30	1.8	0.0025	0.033
GOTERM_BP_FAT	positive regulation of protein kinase activity	48	2.9	0.0025	0.033
GOTERM_BP_FAT	regulation of leukocyte proliferation	31	1.9	0.0025	0.034
GOTERM_BP_FAT	epidermal cell differentiation	29	1.7	0.0025	0.034
GOTERM_BP_FAT	Rho protein signal transduction	17	1	0.0026	0.034
GOTERM_BP_FAT	platelet activation	17	1	0.0026	0.034
GOTERM_BP_FAT	positive regulation of cell killing	12	0.7	0.0026	0.035
GOTERM_BP_FAT	positive regulation of lipase activity	12	0.7	0.0026	0.035
GOTERM_BP_FAT	granulocyte migration	20	1.2	0.0026	0.035
GOTERM_BP_FAT	leukocyte adhesion to vascular endothelial cell	8	0.5	0.0026	0.035
GOTERM_BP_FAT	regulation of hormone biosynthetic process	8	0.5	0.0026	0.035
GOTERM_BP_FAT	drug metabolic process	8	0.5	0.0026	0.035
GOTERM_BP_FAT	response to toxic substance	23	1.4	0.0027	0.035
GOTERM_BP_FAT	regulation of organ growth	18	1.1	0.0027	0.036
GOTERM_BP_FAT	negative regulation of protein modification process	61	3.7	0.0027	0.036
GOTERM_BP_FAT	regulation of heterotypic cell-cell adhesion	7	0.4	0.0027	0.036
GOTERM_BP_FAT	vascular endothelial growth factor signaling pathway	7	0.4	0.0027	0.036
GOTERM_BP_FAT	negative regulation of response to wounding	14	0.8	0.0028	0.036
GOTERM_BP_FAT	lymphocyte mediated immunity	35	2.1	0.0028	0.036
GOTERM_BP_FAT	appendage morphogenesis	26	1.6	0.0028	0.036
GOTERM_BP_FAT	positive regulation of epithelial cell proliferation	26	1.6	0.0028	0.036
GOTERM_BP_FAT	limb morphogenesis	26	1.6	0.0028	0.036
GOTERM_BP_FAT	lung development	32	1.9	0.0028	0.036
GOTERM_BP_FAT	regulation of small GTPase mediated signal transduction	32	1.9	0.0028	0.036
GOTERM_BP_FAT	positive regulation of leukocyte mediated cytotoxicity	11	0.7	0.0028	0.037
GOTERM_BP_FAT	vascular endothelial growth factor receptor signaling pathway	11	0.7	0.0028	0.037
GOTERM_BP_FAT	regulation of coenzyme metabolic process	11	0.7	0.0028	0.037
GOTERM_BP_FAT	regulation of triglyceride metabolic process	11	0.7	0.0028	0.037
GOTERM_BP_FAT	regulation of mononuclear cell proliferation	30	1.8	0.0028	0.037
GOTERM_BP_FAT	axon guidance	30	1.8	0.0028	0.037
GOTERM_BP_FAT	regulation of protein transport	85	5.1	0.0029	0.037
GOTERM_BP_FAT	response to progesterone	9	0.5	0.0029	0.038
GOTERM_BP_FAT	branching morphogenesis of an epithelial tube	27	1.6	0.0029	0.038
GOTERM_BP_FAT	response to nitrogen compound	105	6.3	0.0029	0.038
GOTERM_BP_FAT	regulation of establishment of protein localization	90	5.4	0.0029	0.038
GOTERM_BP_FAT	response to mechanical stimulus	32	1.9	0.003	0.038
GOTERM_BP_FAT	positive regulation of adaptive immune response	18	1.1	0.003	0.039
GOTERM_BP_FAT	positive regulation of kinase activity	51	3.1	0.003	0.039
GOTERM_BP_FAT	smooth muscle cell migration	15	0.9	0.0031	0.04
GOTERM_BP_FAT	regulation of protein localization to nucleus	31	1.9	0.0031	0.04
GOTERM_BP_FAT	regulation of cytokine production involved in immune response	13	0.8	0.0031	0.04
GOTERM_BP_FAT	regulation of cardiac muscle contraction	13	0.8	0.0031	0.04
GOTERM_BP_FAT	apoptotic signaling pathway	66	4	0.0031	0.04
GOTERM_BP_FAT	positive regulation of leukocyte proliferation	22	1.3	0.0032	0.041
GOTERM_BP_FAT	regulation of protein import into nucleus	26	1.6	0.0032	0.041
GOTERM_BP_FAT	negative regulation of protein kinase activity	30	1.8	0.0033	0.041
GOTERM_BP_FAT	response to zinc ion	11	0.7	0.0033	0.042
GOTERM_BP_FAT	regulation of cofactor metabolic process	11	0.7	0.0033	0.042
GOTERM_BP_FAT	negative regulation of coagulation	11	0.7	0.0033	0.042
GOTERM_BP_FAT	respiratory system development	35	2.1	0.0033	0.042
GOTERM_BP_FAT	cytoskeleton organization	115	6.9	0.0034	0.042
GOTERM_BP_FAT	regulation of phospholipase C activity	8	0.5	0.0034	0.042
GOTERM_BP_FAT	response to ketone	27	1.6	0.0034	0.042
GOTERM_BP_FAT	cell killing	19	1.1	0.0034	0.043
GOTERM_BP_FAT	mesonephros development	19	1.1	0.0034	0.043
GOTERM_BP_FAT	positive regulation of leukocyte mediated immunity	19	1.1	0.0034	0.043
GOTERM_BP_FAT	negative thymic T cell selection	6	0.4	0.0034	0.043
GOTERM_BP_FAT	neuron projection development	97	5.8	0.0034	0.043
GOTERM_BP_FAT	skeletal system development	58	3.5	0.0035	0.043
GOTERM_BP_FAT	regulation of Rho protein signal transduction	20	1.2	0.0035	0.043
GOTERM_BP_FAT	regulation of cardiac muscle tissue development	15	0.9	0.0035	0.043
GOTERM_BP_FAT	collagen metabolic process	15	0.9	0.0035	0.043
GOTERM_BP_FAT	organic acid biosynthetic process	34	2	0.0035	0.044
GOTERM_BP_FAT	cation transmembrane transport	61	3.7	0.0035	0.044
GOTERM_BP_FAT	cardiac muscle cell action potential	10	0.6	0.0035	0.044
GOTERM_BP_FAT	regulation of bone remodeling	12	0.7	0.0035	0.044
GOTERM_BP_FAT	regulation of interleukin-8 production	12	0.7	0.0035	0.044
GOTERM_BP_FAT	regulation of interleukin-2 production	12	0.7	0.0035	0.044
GOTERM_BP_FAT	anion transmembrane transport	17	1	0.0035	0.044
GOTERM_BP_FAT	organic hydroxy compound biosynthetic process	25	1.5	0.0036	0.044
GOTERM_BP_FAT	cholesterol import	5	0.3	0.0036	0.044
GOTERM_BP_FAT	regulation of natural killer cell chemotaxis	5	0.3	0.0036	0.044
GOTERM_BP_FAT	natural killer cell chemotaxis	5	0.3	0.0036	0.044
GOTERM_BP_FAT	NK T cell differentiation	5	0.3	0.0036	0.044
GOTERM_BP_FAT	regulation of Wnt signaling pathway	33	2	0.0037	0.045
GOTERM_BP_FAT	negative regulation of cell-cell adhesion	23	1.4	0.0037	0.046
GOTERM_BP_FAT	regulation of striated muscle tissue development	23	1.4	0.0037	0.046
GOTERM_BP_FAT	endoderm development	16	1	0.0038	0.046
GOTERM_BP_FAT	organonitrogen compound catabolic process	35	2.1	0.0038	0.046
GOTERM_BP_FAT	negative regulation of cell activation	25	1.5	0.0039	0.047
GOTERM_BP_FAT	regulation of nucleotide metabolic process	29	1.7	0.0039	0.047
GOTERM_BP_FAT	regulation of Ras protein signal transduction	29	1.7	0.0039	0.047
GOTERM_BP_FAT	xenobiotic metabolic process	11	0.7	0.0039	0.047
GOTERM_BP_FAT	protein trimerization	11	0.7	0.0039	0.047
GOTERM_BP_FAT	cardiac ventricle morphogenesis	15	0.9	0.0039	0.048
GOTERM_BP_FAT	multicellular organismal macromolecule metabolic process	15	0.9	0.0039	0.048
GOTERM_BP_FAT	leukocyte mediated cytotoxicity	17	1	0.0039	0.048
GOTERM_BP_FAT	cell junction assembly	24	1.4	0.004	0.048
GOTERM_BP_FAT	regulation of ossification	30	1.8	0.004	0.048
GOTERM_BP_FAT	renal tubule development	18	1.1	0.0041	0.049
GOTERM_BP_FAT	macrophage activation	12	0.7	0.0041	0.049
GOTERM_BP_FAT	immunoglobulin production	19	1.1	0.0041	0.05
GOTERM_BP_FAT	thymocyte aggregation	16	1	0.0042	0.05
GOTERM_BP_FAT	ribonucleoside diphosphate metabolic process	16	1	0.0042	0.05
GOTERM_BP_FAT	regulation of cardiac muscle cell proliferation	10	0.6	0.0042	0.05
GOTERM_BP_FAT	maintenance of location	38	2.3	0.0042	0.051
GOTERM_BP_FAT	regulation of glucan biosynthetic process	8	0.5	0.0042	0.051
GOTERM_BP_FAT	regulation of glycogen biosynthetic process	8	0.5	0.0042	0.051
GOTERM_BP_FAT	substrate-dependent cell migration	8	0.5	0.0042	0.051
GOTERM_BP_FAT	regulation of innate immune response	30	1.8	0.0043	0.051
GOTERM_BP_FAT	regulation of protein import	26	1.6	0.0044	0.052
GOTERM_BP_FAT	alpha-beta T cell proliferation	9	0.5	0.0044	0.052
GOTERM_BP_FAT	positive regulation of cytokine production involved in immune response	9	0.5	0.0044	0.052
GOTERM_BP_FAT	regulation of glycogen metabolic process	9	0.5	0.0044	0.052
GOTERM_BP_FAT	regulation of actin filament-based movement	9	0.5	0.0044	0.052
GOTERM_BP_FAT	regulation of sprouting angiogenesis	9	0.5	0.0044	0.052
GOTERM_BP_FAT	response to heat	17	1	0.0044	0.052
GOTERM_BP_FAT	digestive system process	17	1	0.0044	0.052
GOTERM_BP_FAT	cellular monovalent inorganic cation homeostasis	17	1	0.0044	0.052
GOTERM_BP_FAT	regulation of muscle organ development	23	1.4	0.0044	0.052
GOTERM_BP_FAT	regulation of chloride transport	4	0.2	0.0044	0.052
GOTERM_BP_FAT	mesenchyme migration	4	0.2	0.0044	0.052
GOTERM_BP_FAT	regulation of smooth muscle cell proliferation	22	1.3	0.0045	0.053
GOTERM_BP_FAT	negative regulation of inflammatory response	19	1.1	0.0045	0.054
GOTERM_BP_FAT	regulation of phospholipase activity	11	0.7	0.0046	0.054
GOTERM_BP_FAT	neuron projection morphogenesis	64	3.8	0.0046	0.054
GOTERM_BP_FAT	organophosphate ester transport	14	0.8	0.0046	0.054
GOTERM_BP_FAT	lipid storage	14	0.8	0.0046	0.054
GOTERM_BP_FAT	regulation of purine nucleotide metabolic process	28	1.7	0.0046	0.054
GOTERM_BP_FAT	negative regulation of cell growth	26	1.6	0.0047	0.055
GOTERM_BP_FAT	cellular response to glucocorticoid stimulus	13	0.8	0.0047	0.055
GOTERM_BP_FAT	myofibril assembly	12	0.7	0.0047	0.055
GOTERM_BP_FAT	cellular response to peptide	35	2.1	0.0048	0.055
GOTERM_BP_FAT	nitrogen compound transport	76	4.6	0.0048	0.056
GOTERM_BP_FAT	negative T cell selection	6	0.4	0.0048	0.056
GOTERM_BP_FAT	response to low-density lipoprotein particle	6	0.4	0.0048	0.056
GOTERM_BP_FAT	apoptotic mitochondrial changes	18	1.1	0.0049	0.057
GOTERM_BP_FAT	substrate adhesion-dependent cell spreading	15	0.9	0.0049	0.057
GOTERM_BP_FAT	regulation of tumor necrosis factor superfamily cytokine production	20	1.2	0.005	0.057
GOTERM_BP_FAT	regulation of polysaccharide metabolic process	10	0.6	0.005	0.057
GOTERM_BP_FAT	fat cell differentiation	29	1.7	0.0051	0.058
GOTERM_BP_FAT	positive regulation of tumor necrosis factor superfamily cytokine production	14	0.8	0.0052	0.059
GOTERM_BP_FAT	inorganic cation transmembrane transport	57	3.4	0.0052	0.06
GOTERM_BP_FAT	regulation of polysaccharide biosynthetic process	9	0.5	0.0053	0.06
GOTERM_BP_FAT	plasma lipoprotein particle organization	9	0.5	0.0053	0.06
GOTERM_BP_FAT	regulation of glycolytic process	9	0.5	0.0053	0.06
GOTERM_BP_FAT	positive regulation of triglyceride metabolic process	8	0.5	0.0053	0.06
GOTERM_BP_FAT	regulation of heart rate by cardiac conduction	8	0.5	0.0053	0.06
GOTERM_BP_FAT	regulation of vascular endothelial growth factor receptor signaling pathway	8	0.5	0.0053	0.06
GOTERM_BP_FAT	production of molecular mediator involved in inflammatory response	11	0.7	0.0053	0.061
GOTERM_BP_FAT	maternal process involved in female pregnancy	13	0.8	0.0053	0.061
GOTERM_BP_FAT	CD4-positive, alpha-beta T cell differentiation	13	0.8	0.0053	0.061
GOTERM_BP_FAT	positive regulation of lipid transport	12	0.7	0.0054	0.061
GOTERM_BP_FAT	negative regulation of wound healing	12	0.7	0.0054	0.061
GOTERM_BP_FAT	exocrine system development	12	0.7	0.0054	0.061
GOTERM_BP_FAT	phagocytosis	26	1.6	0.0054	0.061
GOTERM_BP_FAT	response to retinoic acid	19	1.1	0.0055	0.062
GOTERM_BP_FAT	response to bacterium	73	4.4	0.0055	0.062
GOTERM_BP_FAT	negative regulation of protein metabolic process	104	6.3	0.0055	0.062
GOTERM_BP_FAT	regulation of nucleocytoplasmic transport	30	1.8	0.0055	0.062
GOTERM_BP_FAT	sterol import	5	0.3	0.0056	0.064
GOTERM_BP_FAT	exocrine pancreas development	5	0.3	0.0056	0.064
GOTERM_BP_FAT	regulation of ion homeostasis	28	1.7	0.0057	0.064
GOTERM_BP_FAT	positive regulation of transcription from RNA polymerase II promoter	107	6.4	0.0057	0.064
GOTERM_BP_FAT	cytokine production involved in immune response	14	0.8	0.0058	0.065
GOTERM_BP_FAT	tumor necrosis factor superfamily cytokine production	20	1.2	0.0059	0.066
GOTERM_BP_FAT	negative regulation of kinase activity	31	1.9	0.0059	0.066
GOTERM_BP_FAT	response to insulin	31	1.9	0.0059	0.066
GOTERM_BP_FAT	positive regulation of cell-substrate adhesion	18	1.1	0.006	0.067
GOTERM_BP_FAT	regulation of cell development	103	6.2	0.006	0.067
GOTERM_BP_FAT	regulation of osteoclast differentiation	13	0.8	0.006	0.067
GOTERM_BP_FAT	regulation of heart growth	13	0.8	0.006	0.067
GOTERM_BP_FAT	single-organism behavior	56	3.4	0.0061	0.068
GOTERM_BP_FAT	regulation of triglyceride biosynthetic process	7	0.4	0.0061	0.068
GOTERM_BP_FAT	macromolecular complex remodeling	7	0.4	0.0061	0.068
GOTERM_BP_FAT	protein-lipid complex remodeling	7	0.4	0.0061	0.068
GOTERM_BP_FAT	plasma lipoprotein particle remodeling	7	0.4	0.0061	0.068
GOTERM_BP_FAT	long-chain fatty acid transport	11	0.7	0.0061	0.068
GOTERM_BP_FAT	regulation of phosphatidylinositol 3-kinase signaling	15	0.9	0.0062	0.068
GOTERM_BP_FAT	cellular component assembly	225	13.5	0.0062	0.068
GOTERM_BP_FAT	positive regulation of reproductive process	12	0.7	0.0062	0.068
GOTERM_BP_FAT	B cell activation	36	2.2	0.0063	0.069
GOTERM_BP_FAT	hormone transport	43	2.6	0.0064	0.07
GOTERM_BP_FAT	phosphatidylinositol-mediated signaling	20	1.2	0.0064	0.071
GOTERM_BP_FAT	cardiocyte differentiation	23	1.4	0.0065	0.071
GOTERM_BP_FAT	positive regulation of CD4-positive, alpha-beta T cell activation	8	0.5	0.0065	0.071
GOTERM_BP_FAT	positive regulation of tissue remodeling	8	0.5	0.0065	0.071
GOTERM_BP_FAT	regulation of interleukin-4 production	8	0.5	0.0065	0.071
GOTERM_BP_FAT	adrenal gland development	8	0.5	0.0065	0.071
GOTERM_BP_FAT	regulation of cardiac muscle cell contraction	8	0.5	0.0065	0.071
GOTERM_BP_FAT	nephron tubule development	17	1	0.0065	0.071
GOTERM_BP_FAT	positive regulation of Wnt signaling pathway	17	1	0.0065	0.071
GOTERM_BP_FAT	aminoglycan metabolic process	19	1.1	0.0065	0.071
GOTERM_BP_FAT	regulation of smooth muscle cell migration	14	0.8	0.0065	0.071
GOTERM_BP_FAT	detection of other organism	6	0.4	0.0065	0.071
GOTERM_BP_FAT	phosphatidylcholine biosynthetic process	6	0.4	0.0065	0.071
GOTERM_BP_FAT	detection of bacterium	6	0.4	0.0065	0.071
GOTERM_BP_FAT	embryonic placenta development	18	1.1	0.0065	0.071
GOTERM_BP_FAT	peptide hormone secretion	35	2.1	0.0067	0.072
GOTERM_BP_FAT	artery morphogenesis	13	0.8	0.0068	0.074
GOTERM_BP_FAT	nucleoside diphosphate phosphorylation	15	0.9	0.0068	0.074
GOTERM_BP_FAT	regulation of bone resorption	10	0.6	0.0069	0.074
GOTERM_BP_FAT	endodermal cell differentiation	10	0.6	0.0069	0.074
GOTERM_BP_FAT	transmembrane receptor protein serine/threonine kinase signaling pathway	41	2.5	0.0069	0.075
GOTERM_BP_FAT	regulation of canonical Wnt signaling pathway	25	1.5	0.0069	0.075
GOTERM_BP_FAT	regulation of cell growth	48	2.9	0.007	0.075
GOTERM_BP_FAT	gliogenesis	36	2.2	0.007	0.075
GOTERM_BP_FAT	striated muscle cell proliferation	12	0.7	0.007	0.075
GOTERM_BP_FAT	response to xenobiotic stimulus	12	0.7	0.007	0.075
GOTERM_BP_FAT	positive regulation of T cell proliferation	16	1	0.007	0.075
GOTERM_BP_FAT	ribonucleotide metabolic process	53	3.2	0.007	0.075
GOTERM_BP_FAT	cellular response to xenobiotic stimulus	11	0.7	0.0071	0.075
GOTERM_BP_FAT	stem cell differentiation	19	1.1	0.0071	0.076
GOTERM_BP_FAT	regulation of interleukin-6 production	19	1.1	0.0071	0.076
GOTERM_BP_FAT	ribose phosphate metabolic process	54	3.2	0.0072	0.076
GOTERM_BP_FAT	cartilage development	27	1.6	0.0073	0.077
GOTERM_BP_FAT	regulation of hormone metabolic process	9	0.5	0.0075	0.079
GOTERM_BP_FAT	icosanoid biosynthetic process	9	0.5	0.0075	0.079
GOTERM_BP_FAT	keratinocyte differentiation	20	1.2	0.0076	0.08
GOTERM_BP_FAT	nephron morphogenesis	15	0.9	0.0076	0.08
GOTERM_BP_FAT	glycolytic process	13	0.8	0.0077	0.081
GOTERM_BP_FAT	protein complex subunit organization	138	8.3	0.0077	0.081
GOTERM_BP_FAT	regulation of fat cell differentiation	19	1.1	0.0077	0.081
GOTERM_BP_FAT	carbohydrate derivative catabolic process	19	1.1	0.0077	0.081
GOTERM_BP_FAT	regulation of organ morphogenesis	27	1.6	0.0077	0.081
GOTERM_BP_FAT	positive regulation of phospholipase C activity	7	0.4	0.0077	0.081
GOTERM_BP_FAT	response to vitamin	16	1	0.0078	0.081
GOTERM_BP_FAT	artery development	16	1	0.0078	0.081
GOTERM_BP_FAT	negative regulation of developmental growth	17	1	0.0078	0.082
GOTERM_BP_FAT	triglyceride biosynthetic process	8	0.5	0.0079	0.082
GOTERM_BP_FAT	negative regulation of production of molecular mediator of immune response	8	0.5	0.0079	0.082
GOTERM_BP_FAT	positive regulation of cell development	65	3.9	0.0079	0.082
GOTERM_BP_FAT	interspecies interaction between organisms	69	4.1	0.008	0.083
GOTERM_BP_FAT	symbiosis, encompassing mutualism through parasitism	69	4.1	0.008	0.083
GOTERM_BP_FAT	negative regulation of hemostasis	10	0.6	0.008	0.083
GOTERM_BP_FAT	negative regulation of blood coagulation	10	0.6	0.008	0.083
GOTERM_BP_FAT	protein targeting to nucleus	35	2.1	0.0083	0.086
GOTERM_BP_FAT	single-organism nuclear import	35	2.1	0.0083	0.086
GOTERM_BP_FAT	protein import into nucleus	35	2.1	0.0083	0.086
GOTERM_BP_FAT	diterpenoid biosynthetic process	5	0.3	0.0083	0.086
GOTERM_BP_FAT	positive regulation of myeloid leukocyte cytokine production involved in immune response	5	0.3	0.0083	0.086
GOTERM_BP_FAT	regulation of cholesterol esterification	5	0.3	0.0083	0.086
GOTERM_BP_FAT	positive regulation of chemokine secretion	5	0.3	0.0083	0.086
GOTERM_BP_FAT	negative regulation of leukocyte activation	22	1.3	0.0084	0.086
GOTERM_BP_FAT	nucleotide phosphorylation	15	0.9	0.0084	0.087
GOTERM_BP_FAT	proteolysis	150	9	0.0084	0.087
GOTERM_BP_FAT	negative regulation of leukocyte cell-cell adhesion	17	1	0.0086	0.088
GOTERM_BP_FAT	ATP generation from ADP	13	0.8	0.0086	0.089
GOTERM_BP_FAT	regulation of steroid hormone biosynthetic process	6	0.4	0.0087	0.089
GOTERM_BP_FAT	positive regulation of establishment of protein localization	58	3.5	0.0087	0.09
GOTERM_BP_FAT	purine ribonucleotide metabolic process	51	3.1	0.0088	0.09
GOTERM_BP_FAT	substantia nigra development	9	0.5	0.0089	0.09
GOTERM_BP_FAT	protein-lipid complex subunit organization	9	0.5	0.0089	0.09
GOTERM_BP_FAT	apoptotic process involved in development	9	0.5	0.0089	0.09
GOTERM_BP_FAT	response to transition metal nanoparticle	20	1.2	0.0089	0.091
GOTERM_BP_FAT	Notch signaling pathway	24	1.4	0.0089	0.091
GOTERM_BP_FAT	tissue regeneration	12	0.7	0.009	0.092
GOTERM_BP_FAT	chemokine-mediated signaling pathway	12	0.7	0.009	0.092
GOTERM_BP_FAT	cardiac muscle cell differentiation	19	1.1	0.0091	0.093
GOTERM_BP_FAT	regulation of tumor necrosis factor production	19	1.1	0.0091	0.093
GOTERM_BP_FAT	nuclear import	35	2.1	0.0092	0.093
GOTERM_BP_FAT	regulation of carbohydrate catabolic process	10	0.6	0.0093	0.094
GOTERM_BP_FAT	regulation of release of cytochrome c from mitochondria	10	0.6	0.0093	0.094
GOTERM_BP_FAT	response to virus	43	2.6	0.0093	0.094
GOTERM_BP_FAT	purine-containing compound metabolic process	57	3.4	0.0094	0.095
GOTERM_BP_FAT	positive regulation of adaptive immune response based on somatic recombination of immune receptors built from immunoglobulin superfamily domains	16	1	0.0094	0.095
GOTERM_BP_FAT	developmental growth involved in morphogenesis	30	1.8	0.0095	0.095
GOTERM_BP_FAT	isoprenoid biosynthetic process	8	0.5	0.0095	0.096
GOTERM_BP_FAT	negative regulation of leukocyte migration	8	0.5	0.0095	0.096
GOTERM_BP_FAT	positive regulation of innate immune response	24	1.4	0.0095	0.096
GOTERM_BP_FAT	cellular modified amino acid metabolic process	20	1.2	0.0096	0.096
GOTERM_BP_FAT	decidualization	7	0.4	0.0096	0.096
GOTERM_BP_FAT	cell-cell junction assembly	13	0.8	0.0096	0.096
GOTERM_BP_FAT	regulation of ion transmembrane transport	45	2.7	0.0097	0.097
GOTERM_BP_FAT	regulation of cation transmembrane transport	30	1.8	0.01	0.1
GOTERM_BP_FAT	muscle cell apoptotic process	14	0.8	0.01	0.1
GOTERM_BP_FAT	nucleobase-containing small molecule metabolic process	70	4.2	0.01	0.1
GOTERM_BP_FAT	positive regulation of cellular component organization	123	7.4	0.01	0.1
GOTERM_BP_FAT	calcium ion import	24	1.4	0.01	0.1
GOTERM_BP_FAT	activation of MAPK activity	17	1	0.01	0.1
GOTERM_BP_FAT	phosphatidylinositol 3-kinase signaling	16	1	0.01	0.1
GOTERM_BP_FAT	adaptive immune response based on somatic recombination of immune receptors built from immunoglobulin superfamily domains	34	2	0.01	0.1
GOTERM_BP_FAT	regulation of cellular component size	44	2.6	0.01	0.1
GOTERM_BP_FAT	positive regulation of phospholipase activity	9	0.5	0.01	0.1
GOTERM_BP_FAT	cellular response to vascular endothelial growth factor stimulus	9	0.5	0.01	0.1
GOTERM_BP_FAT	pyridine nucleotide metabolic process	20	1.2	0.01	0.1
GOTERM_BP_FAT	nicotinamide nucleotide metabolic process	20	1.2	0.01	0.1
GOTERM_BP_FAT	protein complex assembly	125	7.5	0.01	0.1
GOTERM_BP_FAT	negative regulation of transferase activity	33	2	0.01	0.1
GOTERM_BP_FAT	cell projection organization	135	8.1	0.01	0.1
GOTERM_BP_FAT	response to reactive oxygen species	28	1.7	0.011	0.1
GOTERM_BP_FAT	protein localization to nucleus	43	2.6	0.011	0.1
GOTERM_BP_FAT	acute-phase response	10	0.6	0.011	0.1
GOTERM_BP_FAT	positive regulation of cardiac muscle tissue development	10	0.6	0.011	0.1
GOTERM_BP_FAT	T cell selection	10	0.6	0.011	0.1
GOTERM_BP_FAT	lactation	10	0.6	0.011	0.1
GOTERM_BP_FAT	protein complex biogenesis	125	7.5	0.011	0.1
GOTERM_BP_FAT	coronary vasculature development	13	0.8	0.011	0.1
GOTERM_BP_FAT	regulation of proteolysis	66	4	0.011	0.1
GOTERM_BP_FAT	lymphocyte activation involved in immune response	24	1.4	0.011	0.11
GOTERM_BP_FAT	cardiac septum development	18	1.1	0.011	0.11
GOTERM_BP_FAT	cytokine-mediated signaling pathway	39	2.3	0.011	0.11
GOTERM_BP_FAT	regulation of calcium-mediated signaling	14	0.8	0.011	0.11
GOTERM_BP_FAT	negative regulation of cysteine-type endopeptidase activity involved in apoptotic process	14	0.8	0.011	0.11
GOTERM_BP_FAT	positive regulation of B cell differentiation	6	0.4	0.011	0.11
GOTERM_BP_FAT	regulation of hair follicle development	6	0.4	0.011	0.11
GOTERM_BP_FAT	plasma lipoprotein particle clearance	8	0.5	0.011	0.11
GOTERM_BP_FAT	type 2 immune response	8	0.5	0.011	0.11
GOTERM_BP_FAT	acylglycerol biosynthetic process	8	0.5	0.011	0.11
GOTERM_BP_FAT	neutral lipid biosynthetic process	8	0.5	0.011	0.11
GOTERM_BP_FAT	prostate gland epithelium morphogenesis	8	0.5	0.011	0.11
GOTERM_BP_FAT	positive regulation of endothelial cell migration	12	0.7	0.011	0.11
GOTERM_BP_FAT	response to acid chemical	45	2.7	0.012	0.11
GOTERM_BP_FAT	hormone secretion	41	2.5	0.012	0.11
GOTERM_BP_FAT	embryo development ending in birth or egg hatching	77	4.6	0.012	0.11
GOTERM_BP_FAT	regulation of chemokine secretion	5	0.3	0.012	0.11
GOTERM_BP_FAT	alpha-amino acid metabolic process	25	1.5	0.012	0.11
GOTERM_BP_FAT	membrane repolarization	7	0.4	0.012	0.11
GOTERM_BP_FAT	regulation of T-helper 1 type immune response	7	0.4	0.012	0.11
GOTERM_BP_FAT	regulation of membrane repolarization	7	0.4	0.012	0.11
GOTERM_BP_FAT	cardiac muscle cell action potential involved in contraction	7	0.4	0.012	0.11
GOTERM_BP_FAT	cell-cell adhesion via plasma-membrane adhesion molecules	30	1.8	0.012	0.11
GOTERM_BP_FAT	axon ensheathment	18	1.1	0.012	0.11
GOTERM_BP_FAT	ensheathment of neurons	18	1.1	0.012	0.11
GOTERM_BP_FAT	actin-mediated cell contraction	11	0.7	0.012	0.11
GOTERM_BP_FAT	positive regulation of interferon-gamma production	13	0.8	0.012	0.11
GOTERM_BP_FAT	positive regulation of tumor necrosis factor production	13	0.8	0.012	0.11
GOTERM_BP_FAT	pyridine-containing compound metabolic process	20	1.2	0.012	0.11
GOTERM_BP_FAT	negative regulation of Wnt signaling pathway	20	1.2	0.012	0.11
GOTERM_BP_FAT	glucan biosynthetic process	9	0.5	0.012	0.11
GOTERM_BP_FAT	carbohydrate derivative transport	9	0.5	0.012	0.11
GOTERM_BP_FAT	striated muscle hypertrophy	14	0.8	0.012	0.12
GOTERM_BP_FAT	carbohydrate catabolic process	19	1.1	0.012	0.12
GOTERM_BP_FAT	regulation of peptidyl-tyrosine phosphorylation	29	1.7	0.013	0.12
GOTERM_BP_FAT	regulation of transmembrane transport	46	2.8	0.013	0.12
GOTERM_BP_FAT	positive regulation of cytokine biosynthetic process	12	0.7	0.013	0.12
GOTERM_BP_FAT	regulation of apoptotic signaling pathway	44	2.6	0.013	0.12
GOTERM_BP_FAT	positive regulation of peptidyl-tyrosine phosphorylation	23	1.4	0.013	0.12
GOTERM_BP_FAT	protein polymerization	31	1.9	0.013	0.12
GOTERM_BP_FAT	positive regulation of developmental growth	25	1.5	0.013	0.12
GOTERM_BP_FAT	glial cell differentiation	28	1.7	0.013	0.12
GOTERM_BP_FAT	appendage development	26	1.6	0.013	0.12
GOTERM_BP_FAT	limb development	26	1.6	0.013	0.12
GOTERM_BP_FAT	positive regulation of B cell activation	16	1	0.013	0.12
GOTERM_BP_FAT	response to fibroblast growth factor	16	1	0.013	0.12
GOTERM_BP_FAT	fibroblast proliferation	16	1	0.013	0.12
GOTERM_BP_FAT	multicellular organism metabolic process	16	1	0.013	0.12
GOTERM_BP_FAT	glycogen biosynthetic process	8	0.5	0.013	0.12
GOTERM_BP_FAT	apoptotic cell clearance	8	0.5	0.013	0.12
GOTERM_BP_FAT	regulation of B cell differentiation	8	0.5	0.013	0.12
GOTERM_BP_FAT	prostate gland morphogenesis	8	0.5	0.013	0.12
GOTERM_BP_FAT	positive regulation of interleukin-2 production	8	0.5	0.013	0.12
GOTERM_BP_FAT	neural crest cell migration	11	0.7	0.013	0.12
GOTERM_BP_FAT	negative regulation of endopeptidase activity	19	1.1	0.013	0.12
GOTERM_BP_FAT	regulation of T cell proliferation	22	1.3	0.014	0.13
GOTERM_BP_FAT	protein oxidation	4	0.2	0.014	0.13
GOTERM_BP_FAT	9-cis-retinoic acid metabolic process	4	0.2	0.014	0.13
GOTERM_BP_FAT	9-cis-retinoic acid biosynthetic process	4	0.2	0.014	0.13
GOTERM_BP_FAT	negative regulation of lymphocyte migration	4	0.2	0.014	0.13
GOTERM_BP_FAT	sex differentiation	37	2.2	0.014	0.13
GOTERM_BP_FAT	regulation of peptide transport	30	1.8	0.014	0.13
GOTERM_BP_FAT	glucose metabolic process	25	1.5	0.014	0.13
GOTERM_BP_FAT	cyclic nucleotide metabolic process	25	1.5	0.014	0.13
GOTERM_BP_FAT	activation of protein kinase activity	27	1.6	0.014	0.13
GOTERM_BP_FAT	estrous cycle	6	0.4	0.014	0.13
GOTERM_BP_FAT	regulation of interleukin-2 biosynthetic process	6	0.4	0.014	0.13
GOTERM_BP_FAT	T-helper 1 cell differentiation	6	0.4	0.014	0.13
GOTERM_BP_FAT	cellular response to fluid shear stress	6	0.4	0.014	0.13
GOTERM_BP_FAT	protein targeting to plasma membrane	7	0.4	0.014	0.13
GOTERM_BP_FAT	morphogenesis of an epithelial fold	7	0.4	0.014	0.13
GOTERM_BP_FAT	positive regulation of CD4-positive, alpha-beta T cell differentiation	7	0.4	0.014	0.13
GOTERM_BP_FAT	regulation of lymphocyte chemotaxis	7	0.4	0.014	0.13
GOTERM_BP_FAT	positive regulation of steroid biosynthetic process	7	0.4	0.014	0.13
GOTERM_BP_FAT	response to temperature stimulus	22	1.3	0.015	0.13
GOTERM_BP_FAT	regulation of lymphocyte apoptotic process	13	0.8	0.015	0.13
GOTERM_BP_FAT	regulation of intracellular pH	13	0.8	0.015	0.13
GOTERM_BP_FAT	chemokine production	13	0.8	0.015	0.13
GOTERM_BP_FAT	regulation of muscle cell apoptotic process	13	0.8	0.015	0.13
GOTERM_BP_FAT	pyruvate metabolic process	15	0.9	0.015	0.13
GOTERM_BP_FAT	regulation of phagocytosis	14	0.8	0.015	0.13
GOTERM_BP_FAT	interleukin-6 production	18	1.1	0.015	0.14
GOTERM_BP_FAT	embryonic organ development	54	3.2	0.015	0.14
GOTERM_BP_FAT	neuron projection regeneration	11	0.7	0.015	0.14
GOTERM_BP_FAT	regulation of calcium ion import	17	1	0.016	0.14
GOTERM_BP_FAT	regulation of transcription from RNA polymerase II promoter	166	10	0.016	0.14
GOTERM_BP_FAT	purine nucleotide metabolic process	52	3.1	0.016	0.14
GOTERM_BP_FAT	regulation of response to biotic stimulus	28	1.7	0.016	0.14
GOTERM_BP_FAT	hexose metabolic process	28	1.7	0.016	0.14
GOTERM_BP_FAT	establishment of endothelial barrier	8	0.5	0.016	0.14
GOTERM_BP_FAT	positive regulation of neutrophil migration	8	0.5	0.016	0.14
GOTERM_BP_FAT	platelet aggregation	10	0.6	0.016	0.14
GOTERM_BP_FAT	interleukin-10 production	10	0.6	0.016	0.14
GOTERM_BP_FAT	cAMP-mediated signaling	10	0.6	0.016	0.14
GOTERM_BP_FAT	terpenoid biosynthetic process	5	0.3	0.016	0.14
GOTERM_BP_FAT	positive regulation of macrophage differentiation	5	0.3	0.016	0.14
GOTERM_BP_FAT	regulation of cholesterol homeostasis	5	0.3	0.016	0.14
GOTERM_BP_FAT	regulation of vasculogenesis	5	0.3	0.016	0.14
GOTERM_BP_FAT	macrophage activation involved in immune response	5	0.3	0.016	0.14
GOTERM_BP_FAT	cellular response to lipoprotein particle stimulus	5	0.3	0.016	0.14
GOTERM_BP_FAT	regulation of macrophage cytokine production	5	0.3	0.016	0.14
GOTERM_BP_FAT	regulation of carbohydrate biosynthetic process	16	1	0.016	0.14
GOTERM_BP_FAT	female sex differentiation	20	1.2	0.016	0.14
GOTERM_BP_FAT	developmental process involved in reproduction	84	5.1	0.016	0.14
GOTERM_BP_FAT	regulation of actin filament-based process	40	2.4	0.016	0.14
GOTERM_BP_FAT	zymogen activation	9	0.5	0.016	0.14
GOTERM_BP_FAT	endocardial cushion development	9	0.5	0.016	0.14
GOTERM_BP_FAT	positive regulation of lymphocyte mediated immunity	15	0.9	0.016	0.14
GOTERM_BP_FAT	iron ion homeostasis	14	0.8	0.016	0.14
GOTERM_BP_FAT	osteoclast differentiation	14	0.8	0.016	0.14
GOTERM_BP_FAT	single-organism carbohydrate metabolic process	65	3.9	0.016	0.14
GOTERM_BP_FAT	nucleoside phosphate metabolic process	64	3.8	0.016	0.14
GOTERM_BP_FAT	negative regulation of cellular protein metabolic process	95	5.7	0.017	0.15
GOTERM_BP_FAT	nucleotide metabolic process	63	3.8	0.017	0.15
GOTERM_BP_FAT	actin filament organization	39	2.3	0.017	0.15
GOTERM_BP_FAT	response to ethanol	20	1.2	0.017	0.15
GOTERM_BP_FAT	glycosaminoglycan metabolic process	16	1	0.017	0.15
GOTERM_BP_FAT	icosanoid metabolic process	16	1	0.017	0.15
GOTERM_BP_FAT	aminoglycan catabolic process	7	0.4	0.017	0.15
GOTERM_BP_FAT	regulation of type 2 immune response	7	0.4	0.017	0.15
GOTERM_BP_FAT	labyrinthine layer morphogenesis	7	0.4	0.017	0.15
GOTERM_BP_FAT	regulation of T cell mediated cytotoxicity	7	0.4	0.017	0.15
GOTERM_BP_FAT	positive regulation of Rho protein signal transduction	7	0.4	0.017	0.15
GOTERM_BP_FAT	regulation of protein localization	99	6	0.017	0.15
GOTERM_BP_FAT	regulation of glucose metabolic process	18	1.1	0.017	0.15
GOTERM_BP_FAT	regulation of cellular carbohydrate metabolic process	21	1.3	0.018	0.15
GOTERM_BP_FAT	positive regulation of canonical Wnt signaling pathway	12	0.7	0.018	0.15
GOTERM_BP_FAT	cellular response to fibroblast growth factor stimulus	15	0.9	0.018	0.15
GOTERM_BP_FAT	positive regulation of protein transport	53	3.2	0.018	0.15
GOTERM_BP_FAT	positive regulation of bone resorption	6	0.4	0.018	0.15
GOTERM_BP_FAT	fibrinolysis	6	0.4	0.018	0.15
GOTERM_BP_FAT	regulation of systemic arterial blood pressure by circulatory renin-angiotensin	6	0.4	0.018	0.15
GOTERM_BP_FAT	positive regulation of alpha-beta T cell proliferation	6	0.4	0.018	0.15
GOTERM_BP_FAT	positive regulation of bone remodeling	6	0.4	0.018	0.15
GOTERM_BP_FAT	retinoic acid metabolic process	6	0.4	0.018	0.15
GOTERM_BP_FAT	muscle hypertrophy	14	0.8	0.018	0.15
GOTERM_BP_FAT	regulation of anion transport	14	0.8	0.018	0.15
GOTERM_BP_FAT	regulation of cellular pH	13	0.8	0.018	0.15
GOTERM_BP_FAT	outflow tract morphogenesis	13	0.8	0.018	0.15
GOTERM_BP_FAT	positive regulation of glucose transport	10	0.6	0.018	0.15
GOTERM_BP_FAT	cellular polysaccharide biosynthetic process	10	0.6	0.018	0.15
GOTERM_BP_FAT	regulation of lipid storage	10	0.6	0.018	0.15
GOTERM_BP_FAT	positive regulation of organ growth	10	0.6	0.018	0.15
GOTERM_BP_FAT	regulation of smooth muscle cell-matrix adhesion	3	0.2	0.018	0.15
GOTERM_BP_FAT	endothelial cell-cell adhesion	3	0.2	0.018	0.15
GOTERM_BP_FAT	vitamin E metabolic process	3	0.2	0.018	0.15
GOTERM_BP_FAT	positive regulation of hydrolase activity	51	3.1	0.018	0.15
GOTERM_BP_FAT	positive regulation of cardiac muscle tissue growth	8	0.5	0.018	0.16
GOTERM_BP_FAT	regulation of humoral immune response	8	0.5	0.018	0.16
GOTERM_BP_FAT	negative regulation of adaptive immune response	8	0.5	0.018	0.16
GOTERM_BP_FAT	cellular modified amino acid biosynthetic process	8	0.5	0.018	0.16
GOTERM_BP_FAT	cardiac muscle cell contraction	8	0.5	0.018	0.16
GOTERM_BP_FAT	cell migration involved in sprouting angiogenesis	8	0.5	0.018	0.16
GOTERM_BP_FAT	negative regulation of blood circulation	9	0.5	0.018	0.16
GOTERM_BP_FAT	epithelial cell development	31	1.9	0.019	0.16
GOTERM_BP_FAT	tube morphogenesis	46	2.8	0.019	0.16
GOTERM_BP_FAT	neural crest cell development	13	0.8	0.02	0.17
GOTERM_BP_FAT	negative regulation of MAPK cascade	21	1.3	0.02	0.17
GOTERM_BP_FAT	in utero embryonic development	50	3	0.02	0.17
GOTERM_BP_FAT	purine-containing compound catabolic process	10	0.6	0.02	0.17
GOTERM_BP_FAT	regulation of blood vessel endothelial cell migration	10	0.6	0.02	0.17
GOTERM_BP_FAT	cellular iron ion homeostasis	10	0.6	0.02	0.17
GOTERM_BP_FAT	unsaturated fatty acid biosynthetic process	10	0.6	0.02	0.17
GOTERM_BP_FAT	memory	18	1.1	0.02	0.17
GOTERM_BP_FAT	regulation of leukocyte apoptotic process	16	1	0.02	0.17
GOTERM_BP_FAT	positive regulation of peptide hormone secretion	16	1	0.02	0.17
GOTERM_BP_FAT	rhythmic process	42	2.5	0.02	0.17
GOTERM_BP_FAT	positive regulation of neutrophil chemotaxis	7	0.4	0.021	0.17
GOTERM_BP_FAT	negative regulation of muscle contraction	7	0.4	0.021	0.17
GOTERM_BP_FAT	regulation of alpha-beta T cell proliferation	7	0.4	0.021	0.17
GOTERM_BP_FAT	development of primary sexual characteristics	31	1.9	0.021	0.17
GOTERM_BP_FAT	blood vessel endothelial cell differentiation	4	0.2	0.021	0.17
GOTERM_BP_FAT	response to herbicide	4	0.2	0.021	0.17
GOTERM_BP_FAT	negative regulation of hormone metabolic process	4	0.2	0.021	0.17
GOTERM_BP_FAT	endocardial cushion to mesenchymal transition	4	0.2	0.021	0.17
GOTERM_BP_FAT	cellular response to stress	158	9.5	0.021	0.17
GOTERM_BP_FAT	low-density lipoprotein particle clearance	5	0.3	0.021	0.17
GOTERM_BP_FAT	positive regulation of vascular endothelial growth factor receptor signaling pathway	5	0.3	0.021	0.17
GOTERM_BP_FAT	epithelial cell-cell adhesion	5	0.3	0.021	0.17
GOTERM_BP_FAT	cytokine secretion involved in immune response	5	0.3	0.021	0.17
GOTERM_BP_FAT	developmental cell growth	27	1.6	0.021	0.17
GOTERM_BP_FAT	digestive tract development	20	1.2	0.021	0.18
GOTERM_BP_FAT	myelination	17	1	0.021	0.18
GOTERM_BP_FAT	cardiac conduction	9	0.5	0.021	0.18
GOTERM_BP_FAT	cellular response to alcohol	9	0.5	0.021	0.18
GOTERM_BP_FAT	negative regulation of muscle tissue development	11	0.7	0.021	0.18
GOTERM_BP_FAT	regulation of T cell mediated immunity	11	0.7	0.021	0.18
GOTERM_BP_FAT	regulation of peptide secretion	29	1.7	0.021	0.18
GOTERM_BP_FAT	embryonic digit morphogenesis	12	0.7	0.022	0.18
GOTERM_BP_FAT	cardiac muscle tissue morphogenesis	12	0.7	0.022	0.18
GOTERM_BP_FAT	regulation of glucose import	12	0.7	0.022	0.18
GOTERM_BP_FAT	cardiac muscle hypertrophy	13	0.8	0.022	0.18
GOTERM_BP_FAT	negative regulation of cellular response to growth factor stimulus	18	1.1	0.022	0.18
GOTERM_BP_FAT	cyclic nucleotide catabolic process	6	0.4	0.022	0.18
GOTERM_BP_FAT	response to leptin	6	0.4	0.022	0.18
GOTERM_BP_FAT	plasminogen activation	6	0.4	0.022	0.18
GOTERM_BP_FAT	single-organism carbohydrate catabolic process	16	1	0.022	0.18
GOTERM_BP_FAT	ureteric bud development	16	1	0.022	0.18
GOTERM_BP_FAT	positive regulation of endocytosis	19	1.1	0.022	0.18
GOTERM_BP_FAT	homeostasis of number of cells	34	2	0.022	0.18
GOTERM_BP_FAT	regulation of B cell activation	20	1.2	0.022	0.18
GOTERM_BP_FAT	regulation of membrane permeability	10	0.6	0.023	0.19
GOTERM_BP_FAT	positive regulation of glucose metabolic process	10	0.6	0.023	0.19
GOTERM_BP_FAT	ventricular cardiac muscle tissue morphogenesis	10	0.6	0.023	0.19
GOTERM_BP_FAT	multicellular organismal signaling	17	1	0.023	0.19
GOTERM_BP_FAT	regulation of extent of cell growth	17	1	0.023	0.19
GOTERM_BP_FAT	regulation of hormone secretion	34	2	0.023	0.19
GOTERM_BP_FAT	cellular response to peptide hormone stimulus	30	1.8	0.023	0.19
GOTERM_BP_FAT	response to calcium ion	18	1.1	0.023	0.19
GOTERM_BP_FAT	action potential	18	1.1	0.023	0.19
GOTERM_BP_FAT	regulation of potassium ion transmembrane transport	11	0.7	0.023	0.19
GOTERM_BP_FAT	positive regulation of response to wounding	11	0.7	0.023	0.19
GOTERM_BP_FAT	ventricular septum development	13	0.8	0.024	0.19
GOTERM_BP_FAT	mesonephric tubule development	16	1	0.024	0.19
GOTERM_BP_FAT	mesonephric epithelium development	16	1	0.024	0.19
GOTERM_BP_FAT	negative regulation of sequence-specific DNA binding transcription factor activity	19	1.1	0.024	0.19
GOTERM_BP_FAT	cytosolic calcium ion transport	19	1.1	0.024	0.19
GOTERM_BP_FAT	response to antibiotic	9	0.5	0.024	0.19
GOTERM_BP_FAT	actomyosin structure organization	21	1.3	0.024	0.19
GOTERM_BP_FAT	response to tumor necrosis factor	22	1.3	0.024	0.19
GOTERM_BP_FAT	chordate embryonic development	74	4.4	0.024	0.19
GOTERM_BP_FAT	negative regulation of cellular metabolic process	215	12.9	0.024	0.2
GOTERM_BP_FAT	tumor necrosis factor production	17	1	0.024	0.2
GOTERM_BP_FAT	embryonic digestive tract development	8	0.5	0.025	0.2
GOTERM_BP_FAT	maternal placenta development	8	0.5	0.025	0.2
GOTERM_BP_FAT	sensory organ development	63	3.8	0.025	0.2
GOTERM_BP_FAT	skeletal system morphogenesis	29	1.7	0.025	0.2
GOTERM_BP_FAT	negative regulation of secretion	29	1.7	0.025	0.2
GOTERM_BP_FAT	regulation of multi-organism process	48	2.9	0.025	0.2
GOTERM_BP_FAT	monosaccharide metabolic process	28	1.7	0.025	0.2
GOTERM_BP_FAT	biomineral tissue development	19	1.1	0.025	0.2
GOTERM_BP_FAT	positive regulation of transmembrane transport	19	1.1	0.025	0.2
GOTERM_BP_FAT	cellular response to calcium ion	10	0.6	0.025	0.2
GOTERM_BP_FAT	regulation of systemic arterial blood pressure mediated by a chemical signal	10	0.6	0.025	0.2
GOTERM_BP_FAT	smooth muscle cell differentiation	11	0.7	0.026	0.21
GOTERM_BP_FAT	regulation of smooth muscle contraction	11	0.7	0.026	0.21
GOTERM_BP_FAT	axon extension	17	1	0.026	0.21
GOTERM_BP_FAT	unsaturated fatty acid metabolic process	17	1	0.026	0.21
GOTERM_BP_FAT	cell junction organization	25	1.5	0.026	0.21
GOTERM_BP_FAT	cell growth	50	3	0.026	0.21
GOTERM_BP_FAT	alcohol biosynthetic process	15	0.9	0.026	0.21
GOTERM_BP_FAT	regulation of fibroblast proliferation	15	0.9	0.026	0.21
GOTERM_BP_FAT	negative regulation of transmembrane receptor protein serine/threonine kinase signaling pathway	15	0.9	0.026	0.21
GOTERM_BP_FAT	neurological system process involved in regulation of systemic arterial blood pressure	6	0.4	0.026	0.21
GOTERM_BP_FAT	leukocyte tethering or rolling	6	0.4	0.026	0.21
GOTERM_BP_FAT	tooth mineralization	6	0.4	0.026	0.21
GOTERM_BP_FAT	bicarbonate transport	6	0.4	0.026	0.21
GOTERM_BP_FAT	heart trabecula formation	5	0.3	0.027	0.21
GOTERM_BP_FAT	macrophage cytokine production	5	0.3	0.027	0.21
GOTERM_BP_FAT	mammary gland epithelial cell differentiation	5	0.3	0.027	0.21
GOTERM_BP_FAT	negative regulation of leukocyte chemotaxis	5	0.3	0.027	0.21
GOTERM_BP_FAT	positive regulation of cell morphogenesis involved in differentiation	24	1.4	0.027	0.21
GOTERM_BP_FAT	heart valve development	9	0.5	0.027	0.21
GOTERM_BP_FAT	regulation of granulocyte chemotaxis	9	0.5	0.027	0.21
GOTERM_BP_FAT	regulation of interleukin-10 production	9	0.5	0.027	0.21
GOTERM_BP_FAT	cellular response to tumor necrosis factor	20	1.2	0.027	0.21
GOTERM_BP_FAT	negative regulation of cell differentiation	78	4.7	0.027	0.21
GOTERM_BP_FAT	muscle organ morphogenesis	14	0.8	0.027	0.21
GOTERM_BP_FAT	positive regulation of peptide secretion	16	1	0.027	0.21
GOTERM_BP_FAT	regulation of peptide hormone secretion	28	1.7	0.028	0.22
GOTERM_BP_FAT	small molecule catabolic process	32	1.9	0.028	0.22
GOTERM_BP_FAT	cellular response to hypoxia	17	1	0.028	0.22
GOTERM_BP_FAT	positive regulation of heart growth	8	0.5	0.028	0.22
GOTERM_BP_FAT	positive regulation of fat cell differentiation	10	0.6	0.028	0.22
GOTERM_BP_FAT	alpha-beta T cell differentiation involved in immune response	10	0.6	0.028	0.22
GOTERM_BP_FAT	apoptotic process involved in morphogenesis	7	0.4	0.028	0.22
GOTERM_BP_FAT	toll-like receptor 4 signaling pathway	7	0.4	0.028	0.22
GOTERM_BP_FAT	positive T cell selection	7	0.4	0.028	0.22
GOTERM_BP_FAT	regulation of neuron projection regeneration	7	0.4	0.028	0.22
GOTERM_BP_FAT	positive regulation of granulocyte chemotaxis	7	0.4	0.028	0.22
GOTERM_BP_FAT	positive regulation of interleukin-10 production	7	0.4	0.028	0.22
GOTERM_BP_FAT	ovulation cycle	18	1.1	0.028	0.22
GOTERM_BP_FAT	negative regulation of lymphocyte activation	18	1.1	0.028	0.22
GOTERM_BP_FAT	positive regulation of ion transmembrane transport	18	1.1	0.028	0.22
GOTERM_BP_FAT	cell fate commitment	31	1.9	0.029	0.22
GOTERM_BP_FAT	cellular carbohydrate biosynthetic process	11	0.7	0.029	0.22
GOTERM_BP_FAT	positive regulation of phosphatidylinositol 3-kinase signaling	11	0.7	0.029	0.22
GOTERM_BP_FAT	B cell differentiation	19	1.1	0.029	0.22
GOTERM_BP_FAT	astrocyte cell migration	4	0.2	0.029	0.22
GOTERM_BP_FAT	high-density lipoprotein particle clearance	4	0.2	0.029	0.22
GOTERM_BP_FAT	nucleobase catabolic process	4	0.2	0.029	0.22
GOTERM_BP_FAT	response to lipoteichoic acid	4	0.2	0.029	0.22
GOTERM_BP_FAT	high-density lipoprotein particle assembly	4	0.2	0.029	0.22
GOTERM_BP_FAT	atrioventricular valve formation	4	0.2	0.029	0.22
GOTERM_BP_FAT	positive regulation of cholesterol esterification	4	0.2	0.029	0.22
GOTERM_BP_FAT	positive regulation of protein homooligomerization	4	0.2	0.029	0.22
GOTERM_BP_FAT	cellular response to lipoteichoic acid	4	0.2	0.029	0.22
GOTERM_BP_FAT	response to estrogen	16	1	0.029	0.22
GOTERM_BP_FAT	regulation of receptor activity	16	1	0.029	0.22
GOTERM_BP_FAT	positive regulation of smooth muscle cell proliferation	14	0.8	0.03	0.23
GOTERM_BP_FAT	regulation of cell morphogenesis involved in differentiation	41	2.5	0.03	0.23
GOTERM_BP_FAT	endocytosis	55	3.3	0.03	0.23
GOTERM_BP_FAT	positive regulation of purine nucleotide metabolic process	17	1	0.03	0.23
GOTERM_BP_FAT	positive regulation of nucleotide metabolic process	17	1	0.03	0.23
GOTERM_BP_FAT	negative regulation of muscle cell apoptotic process	9	0.5	0.03	0.23
GOTERM_BP_FAT	regulation of mitochondrial membrane permeability	9	0.5	0.03	0.23
GOTERM_BP_FAT	peptidyl-tyrosine autophosphorylation	9	0.5	0.03	0.23
GOTERM_BP_FAT	regulation of extrinsic apoptotic signaling pathway	21	1.3	0.031	0.23
GOTERM_BP_FAT	muscle tissue morphogenesis	13	0.8	0.031	0.23
GOTERM_BP_FAT	carbohydrate metabolic process	72	4.3	0.031	0.23
GOTERM_BP_FAT	oxidoreduction coenzyme metabolic process	20	1.2	0.031	0.23
GOTERM_BP_FAT	leukocyte homeostasis	15	0.9	0.031	0.23
GOTERM_BP_FAT	regulation of neural precursor cell proliferation	15	0.9	0.031	0.23
GOTERM_BP_FAT	protein import	37	2.2	0.031	0.23
GOTERM_BP_FAT	response to activity	12	0.7	0.031	0.23
GOTERM_BP_FAT	intrinsic apoptotic signaling pathway by p53 class mediator	12	0.7	0.031	0.23
GOTERM_BP_FAT	aging	34	2	0.031	0.23
GOTERM_BP_FAT	negative regulation of blood pressure	10	0.6	0.031	0.23
GOTERM_BP_FAT	alpha-beta T cell activation involved in immune response	10	0.6	0.031	0.23
GOTERM_BP_FAT	cellular response to retinoic acid	11	0.7	0.032	0.24
GOTERM_BP_FAT	negative regulation of protein polymerization	11	0.7	0.032	0.24
GOTERM_BP_FAT	positive regulation of cation transmembrane transport	16	1	0.032	0.24
GOTERM_BP_FAT	positive regulation of cardiac muscle cell proliferation	6	0.4	0.032	0.24
GOTERM_BP_FAT	endocardial cushion formation	6	0.4	0.032	0.24
GOTERM_BP_FAT	positive regulation of interleukin-4 production	6	0.4	0.032	0.24
GOTERM_BP_FAT	carbohydrate biosynthetic process	23	1.4	0.032	0.24
GOTERM_BP_FAT	regulation of cell-matrix adhesion	14	0.8	0.032	0.24
GOTERM_BP_FAT	cellular response to ketone	14	0.8	0.032	0.24
GOTERM_BP_FAT	positive regulation of potassium ion transport	8	0.5	0.032	0.24
GOTERM_BP_FAT	potassium ion transport	25	1.5	0.032	0.24
GOTERM_BP_FAT	embryonic placenta morphogenesis	7	0.4	0.033	0.24
GOTERM_BP_FAT	fat-soluble vitamin metabolic process	7	0.4	0.033	0.24
GOTERM_BP_FAT	endocardial cushion morphogenesis	7	0.4	0.033	0.24
GOTERM_BP_FAT	negative regulation of cell-matrix adhesion	7	0.4	0.033	0.24
GOTERM_BP_FAT	nephron epithelium morphogenesis	13	0.8	0.033	0.24
GOTERM_BP_FAT	regulation of protein homooligomerization	5	0.3	0.033	0.25
GOTERM_BP_FAT	phospholipid efflux	5	0.3	0.033	0.25
GOTERM_BP_FAT	heart valve formation	5	0.3	0.033	0.25
GOTERM_BP_FAT	positive regulation of sprouting angiogenesis	5	0.3	0.033	0.25
GOTERM_BP_FAT	positive regulation of synaptic transmission, GABAergic	5	0.3	0.033	0.25
GOTERM_BP_FAT	maintenance of blood-brain barrier	3	0.2	0.034	0.25
GOTERM_BP_FAT	triglyceride transport	3	0.2	0.034	0.25
GOTERM_BP_FAT	bone regeneration	3	0.2	0.034	0.25
GOTERM_BP_FAT	smooth muscle cell-matrix adhesion	3	0.2	0.034	0.25
GOTERM_BP_FAT	positive regulation of interferon-gamma-mediated signaling pathway	3	0.2	0.034	0.25
GOTERM_BP_FAT	positive regulation of ovulation	3	0.2	0.034	0.25
GOTERM_BP_FAT	positive regulation of response to interferon-gamma	3	0.2	0.034	0.25
GOTERM_BP_FAT	negative regulation of lymphocyte chemotaxis	3	0.2	0.034	0.25
GOTERM_BP_FAT	acylglycerol transport	3	0.2	0.034	0.25
GOTERM_BP_FAT	regulation of epidermal cell differentiation	9	0.5	0.034	0.25
GOTERM_BP_FAT	positive regulation of striated muscle tissue development	12	0.7	0.034	0.25
GOTERM_BP_FAT	positive regulation of muscle organ development	12	0.7	0.034	0.25
GOTERM_BP_FAT	myeloid cell activation involved in immune response	12	0.7	0.034	0.25
GOTERM_BP_FAT	transition metal ion homeostasis	17	1	0.034	0.25
GOTERM_BP_FAT	regulation of cell shape	19	1.1	0.035	0.25
GOTERM_BP_FAT	positive regulation of hormone secretion	19	1.1	0.035	0.25
GOTERM_BP_FAT	reactive oxygen species biosynthetic process	14	0.8	0.035	0.25
GOTERM_BP_FAT	negative regulation of ERK1 and ERK2 cascade	11	0.7	0.035	0.25
GOTERM_BP_FAT	transcription from RNA polymerase II promoter	156	9.4	0.035	0.25
GOTERM_BP_FAT	mammary gland morphogenesis	10	0.6	0.035	0.25
GOTERM_BP_FAT	monocyte chemotaxis	10	0.6	0.035	0.25
GOTERM_BP_FAT	regulation of protein polymerization	23	1.4	0.035	0.26
GOTERM_BP_FAT	regulation of axon extension	15	0.9	0.036	0.26
GOTERM_BP_FAT	negative regulation of canonical Wnt signaling pathway	15	0.9	0.036	0.26
GOTERM_BP_FAT	regulation of potassium ion transport	13	0.8	0.036	0.26
GOTERM_BP_FAT	protein activation cascade	13	0.8	0.036	0.26
GOTERM_BP_FAT	neural crest cell differentiation	13	0.8	0.036	0.26
GOTERM_BP_FAT	negative regulation of protein transport	27	1.6	0.036	0.26
GOTERM_BP_FAT	myeloid leukocyte activation	21	1.3	0.036	0.26
GOTERM_BP_FAT	regulation of T cell apoptotic process	8	0.5	0.036	0.26
GOTERM_BP_FAT	activin receptor signaling pathway	8	0.5	0.036	0.26
GOTERM_BP_FAT	activin receptor signaling pathway	8	0.5	0.036	0.26
GOTERM_BP_FAT	epidermis morphogenesis	8	0.5	0.036	0.26
GOTERM_BP_FAT	regulation of cysteine-type endopeptidase activity involved in apoptotic process	24	1.4	0.037	0.26
GOTERM_BP_FAT	response to hydrogen peroxide	18	1.1	0.037	0.26
GOTERM_BP_FAT	regulation of epithelial cell differentiation	18	1.1	0.037	0.26
GOTERM_BP_FAT	carboxylic acid biosynthetic process	28	1.7	0.037	0.26
GOTERM_BP_FAT	signal release	47	2.8	0.037	0.26
GOTERM_BP_FAT	positive regulation of muscle tissue development	12	0.7	0.037	0.26
GOTERM_BP_FAT	regulation of chemokine production	12	0.7	0.037	0.26
GOTERM_BP_FAT	negative regulation of cysteine-type endopeptidase activity	14	0.8	0.037	0.27
GOTERM_BP_FAT	branching involved in salivary gland morphogenesis	6	0.4	0.037	0.27
GOTERM_BP_FAT	negative regulation of blood vessel endothelial cell migration	6	0.4	0.037	0.27
GOTERM_BP_FAT	male genitalia development	6	0.4	0.037	0.27
GOTERM_BP_FAT	retinol metabolic process	6	0.4	0.037	0.27
GOTERM_BP_FAT	response to glucose	25	1.5	0.038	0.27
GOTERM_BP_FAT	mitochondrion disassembly	22	1.3	0.038	0.27
GOTERM_BP_FAT	mitophagy	22	1.3	0.038	0.27
GOTERM_BP_FAT	negative regulation of adaptive immune response based on somatic recombination of immune receptors built from immunoglobulin superfamily domains	7	0.4	0.038	0.27
GOTERM_BP_FAT	negative chemotaxis	7	0.4	0.038	0.27
GOTERM_BP_FAT	fibroblast growth factor receptor signaling pathway	11	0.7	0.038	0.27
GOTERM_BP_FAT	muscle adaptation	15	0.9	0.038	0.27
GOTERM_BP_FAT	positive regulation of phagocytosis	10	0.6	0.038	0.27
GOTERM_BP_FAT	regulation of nucleoside metabolic process	10	0.6	0.038	0.27
GOTERM_BP_FAT	negative regulation of striated muscle tissue development	10	0.6	0.038	0.27
GOTERM_BP_FAT	regulation of ATP metabolic process	10	0.6	0.038	0.27
GOTERM_BP_FAT	lung alveolus development	10	0.6	0.038	0.27
GOTERM_BP_FAT	bone development	24	1.4	0.038	0.27
GOTERM_BP_FAT	renal tubule morphogenesis	13	0.8	0.039	0.27
GOTERM_BP_FAT	calcium ion transport into cytosol	18	1.1	0.039	0.27
GOTERM_BP_FAT	regulation of cellular localization	84	5.1	0.039	0.28
GOTERM_BP_FAT	positive regulation of keratinocyte proliferation	4	0.2	0.039	0.28
GOTERM_BP_FAT	positive regulation of heterotypic cell-cell adhesion	4	0.2	0.039	0.28
GOTERM_BP_FAT	phospholipid homeostasis	4	0.2	0.039	0.28
GOTERM_BP_FAT	monocarboxylic acid biosynthetic process	22	1.3	0.04	0.28
GOTERM_BP_FAT	regulation of Notch signaling pathway	12	0.7	0.04	0.28
GOTERM_BP_FAT	positive regulation of interleukin-8 production	8	0.5	0.041	0.28
GOTERM_BP_FAT	collagen biosynthetic process	8	0.5	0.041	0.28
GOTERM_BP_FAT	amino sugar metabolic process	8	0.5	0.041	0.28
GOTERM_BP_FAT	regulation of neutrophil migration	8	0.5	0.041	0.28
GOTERM_BP_FAT	positive regulation of triglyceride biosynthetic process	5	0.3	0.041	0.28
GOTERM_BP_FAT	diacylglycerol metabolic process	5	0.3	0.041	0.28
GOTERM_BP_FAT	negative regulation of release of cytochrome c from mitochondria	5	0.3	0.041	0.28
GOTERM_BP_FAT	leukocyte migration involved in inflammatory response	5	0.3	0.041	0.28
GOTERM_BP_FAT	regulation of cell morphogenesis	59	3.5	0.041	0.29
GOTERM_BP_FAT	response to mitochondrial depolarisation	18	1.1	0.041	0.29
GOTERM_BP_FAT	mitophagy in response to mitochondrial depolarization	18	1.1	0.041	0.29
GOTERM_BP_FAT	positive regulation of programmed cell death	59	3.5	0.042	0.29
GOTERM_BP_FAT	cellular carbohydrate metabolic process	30	1.8	0.042	0.29
GOTERM_BP_FAT	male sex differentiation	22	1.3	0.042	0.29
GOTERM_BP_FAT	cellular transition metal ion homeostasis	13	0.8	0.042	0.29
GOTERM_BP_FAT	negative regulation of leukocyte mediated immunity	9	0.5	0.042	0.29
GOTERM_BP_FAT	lung epithelium development	9	0.5	0.042	0.29
GOTERM_BP_FAT	blood vessel remodeling	9	0.5	0.042	0.29
GOTERM_BP_FAT	negative regulation of protein import	10	0.6	0.042	0.29
GOTERM_BP_FAT	negative regulation of protein import into nucleus	10	0.6	0.042	0.29
GOTERM_BP_FAT	labyrinthine layer development	10	0.6	0.042	0.29
GOTERM_BP_FAT	negative regulation of epithelial cell migration	10	0.6	0.042	0.29
GOTERM_BP_FAT	regulation of mitochondrion organization	24	1.4	0.042	0.29
GOTERM_BP_FAT	defense response to other organism	62	3.7	0.042	0.29
GOTERM_BP_FAT	gonad development	29	1.7	0.043	0.29
GOTERM_BP_FAT	bone morphogenesis	14	0.8	0.043	0.29
GOTERM_BP_FAT	negative regulation of intracellular signal transduction	48	2.9	0.043	0.29
GOTERM_BP_FAT	macrophage chemotaxis	7	0.4	0.043	0.29
GOTERM_BP_FAT	regulation of systemic arterial blood pressure by renin-angiotensin	7	0.4	0.043	0.29
GOTERM_BP_FAT	regulation of neutrophil chemotaxis	7	0.4	0.043	0.29
GOTERM_BP_FAT	response to interleukin-6	7	0.4	0.043	0.29
GOTERM_BP_FAT	macrophage differentiation	7	0.4	0.043	0.29
GOTERM_BP_FAT	regulation of macrophage activation	7	0.4	0.043	0.29
GOTERM_BP_FAT	G1/S transition of mitotic cell cycle	19	1.1	0.044	0.3
GOTERM_BP_FAT	fatty acid metabolic process	40	2.4	0.044	0.3
GOTERM_BP_FAT	prostaglandin biosynthetic process	6	0.4	0.044	0.3
GOTERM_BP_FAT	prostanoid biosynthetic process	6	0.4	0.044	0.3
GOTERM_BP_FAT	regulation of cellular extravasation	6	0.4	0.044	0.3
GOTERM_BP_FAT	negative regulation of heart contraction	6	0.4	0.044	0.3
GOTERM_BP_FAT	cellular response to insulin stimulus	22	1.3	0.044	0.3
GOTERM_BP_FAT	regulation of axonogenesis	22	1.3	0.044	0.3
GOTERM_BP_FAT	cellular response to decreased oxygen levels	17	1	0.044	0.3
GOTERM_BP_FAT	negative regulation of nucleocytoplasmic transport	11	0.7	0.045	0.3
GOTERM_BP_FAT	regulation of endopeptidase activity	30	1.8	0.045	0.3
GOTERM_BP_FAT	regulation of transporter activity	25	1.5	0.045	0.31
GOTERM_BP_FAT	keratinization	8	0.5	0.046	0.31
GOTERM_BP_FAT	cellular response to oxidative stress	28	1.7	0.046	0.31
GOTERM_BP_FAT	pancreas development	14	0.8	0.046	0.31
GOTERM_BP_FAT	negative regulation of muscle organ development	10	0.6	0.046	0.31
GOTERM_BP_FAT	T cell differentiation involved in immune response	10	0.6	0.046	0.31
GOTERM_BP_FAT	ventricular cardiac muscle tissue development	10	0.6	0.046	0.31
GOTERM_BP_FAT	regulation of endocytosis	26	1.6	0.046	0.31
GOTERM_BP_FAT	positive regulation of cell death	62	3.7	0.047	0.31
GOTERM_BP_FAT	genitalia development	9	0.5	0.047	0.31
GOTERM_BP_FAT	cAMP metabolic process	18	1.1	0.047	0.31
GOTERM_BP_FAT	embryonic skeletal system development	18	1.1	0.047	0.31
GOTERM_BP_FAT	negative regulation of intracellular transport	15	0.9	0.047	0.31
GOTERM_BP_FAT	leukocyte apoptotic process	17	1	0.047	0.31
GOTERM_BP_FAT	response to hexose	25	1.5	0.048	0.32
GOTERM_BP_FAT	negative regulation of metabolic process	228	13.7	0.048	0.32
GOTERM_BP_FAT	phospholipid metabolic process	35	2.1	0.048	0.32
GOTERM_BP_FAT	organic acid transport	13	0.8	0.049	0.32
GOTERM_BP_FAT	cellular response to biotic stimulus	30	1.8	0.049	0.32
GOTERM_BP_FAT	primary alcohol metabolic process	7	0.4	0.049	0.32
GOTERM_BP_FAT	response to protozoan	7	0.4	0.049	0.32
GOTERM_BP_FAT	myeloid cell development	11	0.7	0.049	0.32
GOTERM_BP_FAT	interleukin-2 biosynthetic process	5	0.3	0.049	0.32
GOTERM_BP_FAT	angiogenesis involved in wound healing	5	0.3	0.049	0.32
GOTERM_BP_FAT	fibril organization	5	0.3	0.049	0.32
GOTERM_BP_FAT	epithelial to mesenchymal transition involved in endocardial cushion formation	5	0.3	0.049	0.32
GOTERM_BP_FAT	regulation of natural killer cell differentiation	5	0.3	0.049	0.32
GOTERM_BP_FAT	regulation of toll-like receptor 4 signaling pathway	5	0.3	0.049	0.32
GOTERM_BP_FAT	positive regulation of T-helper 1 type immune response	5	0.3	0.049	0.32
GOTERM_BP_FAT	tumor necrosis factor biosynthetic process	5	0.3	0.049	0.32
GOTERM_BP_FAT	positive regulation of apoptotic process	58	3.5	0.05	0.33
GOTERM_BP_FAT	polysaccharide biosynthetic process	10	0.6	0.051	0.33
GOTERM_BP_FAT	single-organism organelle organization	155	9.3	0.051	0.33
GOTERM_BP_FAT	negative regulation of axon extension involved in axon guidance	6	0.4	0.051	0.33
GOTERM_BP_FAT	negative regulation of extrinsic apoptotic signaling pathway via death domain receptors	6	0.4	0.051	0.33
GOTERM_BP_FAT	calcium-independent cell-cell adhesion via plasma membrane cell-adhesion molecules	6	0.4	0.051	0.33
GOTERM_BP_FAT	response to lithium ion	6	0.4	0.051	0.33
GOTERM_BP_FAT	regulation of catenin import into nucleus	6	0.4	0.051	0.33
GOTERM_BP_FAT	renal system process involved in regulation of systemic arterial blood pressure	6	0.4	0.051	0.33
GOTERM_BP_FAT	protein homotrimerization	6	0.4	0.051	0.33
GOTERM_BP_FAT	anion homeostasis	6	0.4	0.051	0.33
GOTERM_BP_FAT	regulation of hair cycle	6	0.4	0.051	0.33
GOTERM_BP_FAT	glomerulus vasculature development	6	0.4	0.051	0.33
GOTERM_BP_FAT	lymph vessel development	6	0.4	0.051	0.33
GOTERM_BP_FAT	regulation of cytokine secretion involved in immune response	4	0.2	0.051	0.33
GOTERM_BP_FAT	bone trabecula formation	4	0.2	0.051	0.33
GOTERM_BP_FAT	chemokine (C-X-C motif) ligand 2 production	4	0.2	0.051	0.33
GOTERM_BP_FAT	regulation of cholesterol storage	4	0.2	0.051	0.33
GOTERM_BP_FAT	cellular response to low-density lipoprotein particle stimulus	4	0.2	0.051	0.33
GOTERM_BP_FAT	positive regulation of insulin-like growth factor receptor signaling pathway	4	0.2	0.051	0.33
GOTERM_BP_FAT	cGMP-mediated signaling	4	0.2	0.051	0.33
GOTERM_BP_FAT	mammary gland involution	4	0.2	0.051	0.33
GOTERM_BP_FAT	activated T cell proliferation	8	0.5	0.051	0.33
GOTERM_BP_FAT	axon regeneration	8	0.5	0.051	0.33
GOTERM_BP_FAT	icosanoid transport	9	0.5	0.051	0.33
GOTERM_BP_FAT	positive regulation of wound healing	9	0.5	0.051	0.33
GOTERM_BP_FAT	positive regulation of growth	31	1.9	0.051	0.33
GOTERM_BP_FAT	negative regulation of secretion by cell	25	1.5	0.052	0.34
GOTERM_BP_FAT	negative regulation of apoptotic signaling pathway	25	1.5	0.052	0.34
GOTERM_BP_FAT	macromitophagy	18	1.1	0.052	0.34
GOTERM_BP_FAT	cell cycle G1/S phase transition	21	1.3	0.052	0.34
GOTERM_BP_FAT	regulation of carbohydrate metabolic process	23	1.4	0.052	0.34
GOTERM_BP_FAT	chondrocyte differentiation	14	0.8	0.053	0.34
GOTERM_BP_FAT	xenophagy	15	0.9	0.053	0.34
GOTERM_BP_FAT	cognition	33	2	0.053	0.34
GOTERM_BP_FAT	ureteric bud morphogenesis	11	0.7	0.053	0.34
GOTERM_BP_FAT	negative regulation of protein localization to nucleus	11	0.7	0.053	0.34
GOTERM_BP_FAT	lipid catabolic process	31	1.9	0.053	0.34
GOTERM_BP_FAT	response to high density lipoprotein particle	3	0.2	0.054	0.34
GOTERM_BP_FAT	fructose catabolic process	3	0.2	0.054	0.34
GOTERM_BP_FAT	protein citrullination	3	0.2	0.054	0.34
GOTERM_BP_FAT	regulation of low-density lipoprotein particle receptor catabolic process	3	0.2	0.054	0.34
GOTERM_BP_FAT	regulation of interleukin-12 secretion	3	0.2	0.054	0.34
GOTERM_BP_FAT	regulation of ovulation	3	0.2	0.054	0.34
GOTERM_BP_FAT	regulation of Cdc42 protein signal transduction	3	0.2	0.054	0.34
GOTERM_BP_FAT	cellular response to diacyl bacterial lipopeptide	3	0.2	0.054	0.34
GOTERM_BP_FAT	histidine catabolic process	3	0.2	0.054	0.34
GOTERM_BP_FAT	endocardial cushion to mesenchymal transition involved in heart valve formation	3	0.2	0.054	0.34
GOTERM_BP_FAT	response to diacyl bacterial lipopeptide	3	0.2	0.054	0.34
GOTERM_BP_FAT	opsonization	3	0.2	0.054	0.34
GOTERM_BP_FAT	regulation of actin filament polymerization	19	1.1	0.054	0.34
GOTERM_BP_FAT	carbohydrate derivative biosynthetic process	66	4	0.055	0.35
GOTERM_BP_FAT	nephron tubule morphogenesis	12	0.7	0.055	0.35
GOTERM_BP_FAT	motor neuron axon guidance	7	0.4	0.055	0.35
GOTERM_BP_FAT	regulation of T cell migration	7	0.4	0.055	0.35
GOTERM_BP_FAT	hair follicle morphogenesis	7	0.4	0.055	0.35
GOTERM_BP_FAT	digestion	17	1	0.056	0.35
GOTERM_BP_FAT	glial cell development	13	0.8	0.056	0.35
GOTERM_BP_FAT	positive regulation of smooth muscle cell migration	9	0.5	0.056	0.35
GOTERM_BP_FAT	T-helper cell differentiation	9	0.5	0.056	0.35
GOTERM_BP_FAT	positive regulation of calcium ion transport into cytosol	9	0.5	0.056	0.35
GOTERM_BP_FAT	positive regulation of nervous system development	56	3.4	0.057	0.35
GOTERM_BP_FAT	endothelial cell proliferation	15	0.9	0.057	0.35
GOTERM_BP_FAT	negative regulation of smooth muscle cell proliferation	8	0.5	0.057	0.36
GOTERM_BP_FAT	regulation of endothelial cell apoptotic process	8	0.5	0.057	0.36
GOTERM_BP_FAT	regulation of reproductive process	19	1.1	0.057	0.36
GOTERM_BP_FAT	regulation of cell size	23	1.4	0.058	0.36
GOTERM_BP_FAT	developmental maturation	31	1.9	0.058	0.36
GOTERM_BP_FAT	mesonephric tubule morphogenesis	11	0.7	0.058	0.36
GOTERM_BP_FAT	glycogen metabolic process	11	0.7	0.058	0.36
GOTERM_BP_FAT	positive regulation of cellular carbohydrate metabolic process	11	0.7	0.058	0.36
GOTERM_BP_FAT	cellular glucan metabolic process	11	0.7	0.058	0.36
GOTERM_BP_FAT	glucan metabolic process	11	0.7	0.058	0.36
GOTERM_BP_FAT	negative regulation of hemopoiesis	18	1.1	0.058	0.36
GOTERM_BP_FAT	negative regulation of establishment of protein localization	27	1.6	0.058	0.36
GOTERM_BP_FAT	regulation of antigen processing and presentation	6	0.4	0.059	0.36
GOTERM_BP_FAT	regulation of fatty acid transport	6	0.4	0.059	0.36
GOTERM_BP_FAT	vascular endothelial growth factor production	6	0.4	0.059	0.36
GOTERM_BP_FAT	negative regulation of cytokine biosynthetic process	6	0.4	0.059	0.36
GOTERM_BP_FAT	negative regulation of alpha-beta T cell activation	6	0.4	0.059	0.36
GOTERM_BP_FAT	negative regulation of axon guidance	6	0.4	0.059	0.36
GOTERM_BP_FAT	ventricular cardiac muscle cell differentiation	5	0.3	0.059	0.36
GOTERM_BP_FAT	cardiac muscle cell membrane repolarization	5	0.3	0.059	0.36
GOTERM_BP_FAT	interleukin-8 secretion	5	0.3	0.059	0.36
GOTERM_BP_FAT	nitric oxide mediated signal transduction	5	0.3	0.059	0.36
GOTERM_BP_FAT	regulation of macrophage differentiation	5	0.3	0.059	0.36
GOTERM_BP_FAT	protein heterotrimerization	5	0.3	0.059	0.36
GOTERM_BP_FAT	positive regulation of defense response to virus by host	16	1	0.06	0.37
GOTERM_BP_FAT	release of cytochrome c from mitochondria	10	0.6	0.06	0.37
GOTERM_BP_FAT	protein processing	26	1.6	0.06	0.37
GOTERM_BP_FAT	negative regulation of protein serine/threonine kinase activity	15	0.9	0.06	0.37
GOTERM_BP_FAT	receptor metabolic process	19	1.1	0.06	0.37
GOTERM_BP_FAT	cellular glucose homeostasis	19	1.1	0.06	0.37
GOTERM_BP_FAT	hair follicle development	14	0.8	0.06	0.37
GOTERM_BP_FAT	polysaccharide metabolic process	14	0.8	0.06	0.37
GOTERM_BP_FAT	renal system process	14	0.8	0.06	0.37
GOTERM_BP_FAT	calcium ion transmembrane transport	27	1.6	0.061	0.37
GOTERM_BP_FAT	regulation of cyclic nucleotide metabolic process	18	1.1	0.061	0.37
GOTERM_BP_FAT	epithelial tube morphogenesis	39	2.3	0.061	0.37
GOTERM_BP_FAT	cell maturation	22	1.3	0.062	0.38
GOTERM_BP_FAT	learning or memory	30	1.8	0.062	0.38
GOTERM_BP_FAT	regulation of immunoglobulin mediated immune response	9	0.5	0.062	0.38
GOTERM_BP_FAT	positive regulation of chemokine production	9	0.5	0.062	0.38
GOTERM_BP_FAT	CD4-positive, alpha-beta T cell differentiation involved in immune response	9	0.5	0.062	0.38
GOTERM_BP_FAT	regulation of B cell mediated immunity	9	0.5	0.062	0.38
GOTERM_BP_FAT	response to monosaccharide	25	1.5	0.062	0.38
GOTERM_BP_FAT	regulation of synaptic transmission, GABAergic	7	0.4	0.062	0.38
GOTERM_BP_FAT	positive regulation of receptor activity	7	0.4	0.062	0.38
GOTERM_BP_FAT	positive regulation of lymphocyte migration	7	0.4	0.062	0.38
GOTERM_BP_FAT	positive regulation of vasoconstriction	8	0.5	0.063	0.38
GOTERM_BP_FAT	response to fatty acid	8	0.5	0.063	0.38
GOTERM_BP_FAT	organelle disassembly	23	1.4	0.063	0.38
GOTERM_BP_FAT	response to carbohydrate	27	1.6	0.063	0.38
GOTERM_BP_FAT	lung saccule development	4	0.2	0.064	0.38
GOTERM_BP_FAT	sterol esterification	4	0.2	0.064	0.38
GOTERM_BP_FAT	intestinal lipid absorption	4	0.2	0.064	0.38
GOTERM_BP_FAT	cellular modified amino acid catabolic process	4	0.2	0.064	0.38
GOTERM_BP_FAT	fructose metabolic process	4	0.2	0.064	0.38
GOTERM_BP_FAT	establishment of blood-brain barrier	4	0.2	0.064	0.38
GOTERM_BP_FAT	lactate transmembrane transport	4	0.2	0.064	0.38
GOTERM_BP_FAT	positive regulation of interleukin-2 biosynthetic process	4	0.2	0.064	0.38
GOTERM_BP_FAT	lactate transport	4	0.2	0.064	0.38
GOTERM_BP_FAT	plasma membrane lactate transport	4	0.2	0.064	0.38
GOTERM_BP_FAT	steroid esterification	4	0.2	0.064	0.38
GOTERM_BP_FAT	negative regulation of vascular permeability	4	0.2	0.064	0.38
GOTERM_BP_FAT	peptidyl-serine dephosphorylation	4	0.2	0.064	0.38
GOTERM_BP_FAT	aspartate metabolic process	4	0.2	0.064	0.38
GOTERM_BP_FAT	cholesterol esterification	4	0.2	0.064	0.38
GOTERM_BP_FAT	hair cycle process	14	0.8	0.064	0.39
GOTERM_BP_FAT	molting cycle process	14	0.8	0.064	0.39
GOTERM_BP_FAT	central nervous system development	91	5.5	0.065	0.39
GOTERM_BP_FAT	regulation of nervous system development	87	5.2	0.065	0.39
GOTERM_BP_FAT	branching involved in ureteric bud morphogenesis	10	0.6	0.065	0.39
GOTERM_BP_FAT	anatomical structure homeostasis	36	2.2	0.066	0.39
GOTERM_BP_FAT	kidney vasculature development	6	0.4	0.067	0.4
GOTERM_BP_FAT	positive regulation of osteoclast differentiation	6	0.4	0.067	0.4
GOTERM_BP_FAT	renal system vasculature development	6	0.4	0.067	0.4
GOTERM_BP_FAT	amyloid precursor protein metabolic process	6	0.4	0.067	0.4
GOTERM_BP_FAT	cellular response to interleukin-6	6	0.4	0.067	0.4
GOTERM_BP_FAT	negative regulation of lipid transport	6	0.4	0.067	0.4
GOTERM_BP_FAT	positive regulation of interleukin-6 production	11	0.7	0.067	0.4
GOTERM_BP_FAT	negative regulation of transcription from RNA polymerase II promoter	72	4.3	0.067	0.4
GOTERM_BP_FAT	prostate gland development	9	0.5	0.068	0.4
GOTERM_BP_FAT	cellular polysaccharide metabolic process	12	0.7	0.068	0.4
GOTERM_BP_FAT	cofactor metabolic process	39	2.3	0.068	0.4
GOTERM_BP_FAT	skin epidermis development	14	0.8	0.068	0.4
GOTERM_BP_FAT	lymphocyte apoptotic process	13	0.8	0.068	0.4
GOTERM_BP_FAT	regulation of tumor necrosis factor biosynthetic process	5	0.3	0.069	0.4
GOTERM_BP_FAT	regulation of release of sequestered calcium ion into cytosol by sarcoplasmic reticulum	5	0.3	0.069	0.4
GOTERM_BP_FAT	activation of adenylate cyclase activity	5	0.3	0.069	0.4
GOTERM_BP_FAT	negative regulation of epidermis development	5	0.3	0.069	0.4
GOTERM_BP_FAT	plasma lipoprotein particle assembly	5	0.3	0.069	0.4
GOTERM_BP_FAT	negative regulation of smooth muscle cell migration	5	0.3	0.069	0.4
GOTERM_BP_FAT	lipopolysaccharide-mediated signaling pathway	8	0.5	0.069	0.41
GOTERM_BP_FAT	spleen development	8	0.5	0.069	0.41
GOTERM_BP_FAT	regulation of substrate adhesion-dependent cell spreading	8	0.5	0.069	0.41
GOTERM_BP_FAT	antimicrobial humoral response	8	0.5	0.069	0.41
GOTERM_BP_FAT	regulation of systemic arterial blood pressure by hormone	8	0.5	0.069	0.41
GOTERM_BP_FAT	regulation of CD4-positive, alpha-beta T cell activation	8	0.5	0.069	0.41
GOTERM_BP_FAT	neuron projection extension involved in neuron projection guidance	7	0.4	0.069	0.41
GOTERM_BP_FAT	one-carbon metabolic process	7	0.4	0.069	0.41
GOTERM_BP_FAT	axon extension involved in axon guidance	7	0.4	0.069	0.41
GOTERM_BP_FAT	semaphorin-plexin signaling pathway	7	0.4	0.069	0.41
GOTERM_BP_FAT	cellular response to reactive oxygen species	17	1	0.07	0.41
GOTERM_BP_FAT	cellular response to glucose stimulus	17	1	0.07	0.41
GOTERM_BP_FAT	liver development	19	1.1	0.07	0.41
GOTERM_BP_FAT	regulation of cysteine-type endopeptidase activity	25	1.5	0.07	0.41
GOTERM_BP_FAT	B cell activation involved in immune response	10	0.6	0.071	0.41
GOTERM_BP_FAT	regulation of vesicle-mediated transport	46	2.8	0.071	0.41
GOTERM_BP_FAT	coenzyme metabolic process	33	2	0.071	0.41
GOTERM_BP_FAT	positive regulation of transmembrane receptor protein serine/threonine kinase signaling pathway	14	0.8	0.073	0.42
GOTERM_BP_FAT	negative regulation of leukocyte differentiation	12	0.7	0.073	0.42
GOTERM_BP_FAT	monoamine transport	12	0.7	0.073	0.42
GOTERM_BP_FAT	positive regulation of cyclic nucleotide metabolic process	13	0.8	0.073	0.42
GOTERM_BP_FAT	body fluid secretion	13	0.8	0.073	0.42
GOTERM_BP_FAT	positive regulation of carbohydrate metabolic process	13	0.8	0.073	0.42
GOTERM_BP_FAT	multicellular organismal response to stress	13	0.8	0.073	0.42
GOTERM_BP_FAT	immunoglobulin mediated immune response	17	1	0.073	0.42
GOTERM_BP_FAT	negative regulation of protein secretion	17	1	0.073	0.42
GOTERM_BP_FAT	neuron projection extension	19	1.1	0.073	0.42
GOTERM_BP_FAT	cellular response to external stimulus	30	1.8	0.074	0.42
GOTERM_BP_FAT	cellular component biogenesis	231	13.9	0.075	0.43
GOTERM_BP_FAT	development of primary female sexual characteristics	16	1	0.075	0.43
GOTERM_BP_FAT	regulation of neurogenesis	78	4.7	0.075	0.43
GOTERM_BP_FAT	cellular response to carbohydrate stimulus	18	1.1	0.075	0.43
GOTERM_BP_FAT	positive regulation of potassium ion transmembrane transport	6	0.4	0.076	0.43
GOTERM_BP_FAT	cell growth involved in cardiac muscle cell development	6	0.4	0.076	0.43
GOTERM_BP_FAT	prostaglandin metabolic process	6	0.4	0.076	0.43
GOTERM_BP_FAT	physiological cardiac muscle hypertrophy	6	0.4	0.076	0.43
GOTERM_BP_FAT	prostanoid metabolic process	6	0.4	0.076	0.43
GOTERM_BP_FAT	T cell costimulation	6	0.4	0.076	0.43
GOTERM_BP_FAT	coronary vasculature morphogenesis	6	0.4	0.076	0.43
GOTERM_BP_FAT	physiological muscle hypertrophy	6	0.4	0.076	0.43
GOTERM_BP_FAT	liver regeneration	6	0.4	0.076	0.43
GOTERM_BP_FAT	molting cycle	15	0.9	0.076	0.43
GOTERM_BP_FAT	hair cycle	15	0.9	0.076	0.43
GOTERM_BP_FAT	icosanoid secretion	8	0.5	0.076	0.43
GOTERM_BP_FAT	positive regulation of muscle contraction	8	0.5	0.076	0.43
GOTERM_BP_FAT	positive regulation of calcium ion transmembrane transport	10	0.6	0.076	0.43
GOTERM_BP_FAT	response to bacterial lipopeptide	3	0.2	0.076	0.43
GOTERM_BP_FAT	negative regulation of hair follicle development	3	0.2	0.076	0.43
GOTERM_BP_FAT	positive regulation of natural killer cell chemotaxis	3	0.2	0.076	0.43
GOTERM_BP_FAT	cellular response to bacterial lipopeptide	3	0.2	0.076	0.43
GOTERM_BP_FAT	lung growth	3	0.2	0.076	0.43
GOTERM_BP_FAT	negative regulation of epinephrine secretion	3	0.2	0.076	0.43
GOTERM_BP_FAT	cellular response to bacterial lipoprotein	3	0.2	0.076	0.43
GOTERM_BP_FAT	positive regulation of gamma-delta T cell activation	3	0.2	0.076	0.43
GOTERM_BP_FAT	negative regulation of steroid hormone biosynthetic process	3	0.2	0.076	0.43
GOTERM_BP_FAT	columnar/cuboidal epithelial cell maturation	3	0.2	0.076	0.43
GOTERM_BP_FAT	renin secretion into blood stream	3	0.2	0.076	0.43
GOTERM_BP_FAT	arterial endothelial cell differentiation	3	0.2	0.076	0.43
GOTERM_BP_FAT	positive regulation of gamma-delta T cell differentiation	3	0.2	0.076	0.43
GOTERM_BP_FAT	cellular hypotonic response	3	0.2	0.076	0.43
GOTERM_BP_FAT	response to molecule of fungal origin	3	0.2	0.076	0.43
GOTERM_BP_FAT	pulmonary artery morphogenesis	3	0.2	0.076	0.43
GOTERM_BP_FAT	regulation of protein targeting	32	1.9	0.076	0.43
GOTERM_BP_FAT	regulation of neuron projection development	51	3.1	0.076	0.43
GOTERM_BP_FAT	ribonucleoside triphosphate metabolic process	26	1.6	0.076	0.43
GOTERM_BP_FAT	regulation of intracellular transport	48	2.9	0.077	0.43
GOTERM_BP_FAT	regulation of defense response to virus	19	1.1	0.077	0.43
GOTERM_BP_FAT	cellular response to oxygen levels	17	1	0.077	0.43
GOTERM_BP_FAT	positive regulation of heart contraction	7	0.4	0.077	0.43
GOTERM_BP_FAT	positive regulation of fatty acid metabolic process	7	0.4	0.077	0.43
GOTERM_BP_FAT	regulation of ion transmembrane transporter activity	22	1.3	0.077	0.43
GOTERM_BP_FAT	positive regulation of JAK-STAT cascade	11	0.7	0.078	0.43
GOTERM_BP_FAT	positive regulation of STAT cascade	11	0.7	0.078	0.43
GOTERM_BP_FAT	monosaccharide biosynthetic process	11	0.7	0.078	0.43
GOTERM_BP_FAT	macromolecule localization	235	14.1	0.078	0.44
GOTERM_BP_FAT	dicarboxylic acid metabolic process	12	0.7	0.078	0.44
GOTERM_BP_FAT	regulation of response to cytokine stimulus	12	0.7	0.078	0.44
GOTERM_BP_FAT	positive regulation of cyclic nucleotide biosynthetic process	12	0.7	0.078	0.44
GOTERM_BP_FAT	cellular response to extracellular stimulus	23	1.4	0.078	0.44
GOTERM_BP_FAT	negative regulation of interleukin-8 production	4	0.2	0.078	0.44
GOTERM_BP_FAT	lung secretory cell differentiation	4	0.2	0.078	0.44
GOTERM_BP_FAT	short-term memory	4	0.2	0.078	0.44
GOTERM_BP_FAT	pulmonary valve development	4	0.2	0.078	0.44
GOTERM_BP_FAT	cholesterol storage	4	0.2	0.078	0.44
GOTERM_BP_FAT	embryonic skeletal joint morphogenesis	4	0.2	0.078	0.44
GOTERM_BP_FAT	response to laminar fluid shear stress	4	0.2	0.078	0.44
GOTERM_BP_FAT	regulation of Rac protein signal transduction	4	0.2	0.078	0.44
GOTERM_BP_FAT	NK T cell activation	4	0.2	0.078	0.44
GOTERM_BP_FAT	cellular response to cholesterol	4	0.2	0.078	0.44
GOTERM_BP_FAT	positive regulation of tumor necrosis factor biosynthetic process	4	0.2	0.078	0.44
GOTERM_BP_FAT	pulmonary valve morphogenesis	4	0.2	0.078	0.44
GOTERM_BP_FAT	phosphate ion homeostasis	4	0.2	0.078	0.44
GOTERM_BP_FAT	regulation of isotype switching to IgG isotypes	4	0.2	0.078	0.44
GOTERM_BP_FAT	regulation of cerebellar granule cell precursor proliferation	4	0.2	0.078	0.44
GOTERM_BP_FAT	glucosamine-containing compound catabolic process	4	0.2	0.078	0.44
GOTERM_BP_FAT	regulation of respiratory burst	4	0.2	0.078	0.44
GOTERM_BP_FAT	ventricular cardiac muscle cell development	4	0.2	0.078	0.44
GOTERM_BP_FAT	trivalent inorganic anion homeostasis	4	0.2	0.078	0.44
GOTERM_BP_FAT	cellular response to inorganic substance	24	1.4	0.079	0.44
GOTERM_BP_FAT	cell-cell junction organization	21	1.3	0.08	0.44
GOTERM_BP_FAT	cellular response to molecule of bacterial origin	27	1.6	0.08	0.44
GOTERM_BP_FAT	positive regulation of protein oligomerization	5	0.3	0.08	0.44
GOTERM_BP_FAT	regulation of macrophage derived foam cell differentiation	5	0.3	0.08	0.44
GOTERM_BP_FAT	regulation of energy homeostasis	5	0.3	0.08	0.44
GOTERM_BP_FAT	positive regulation of T cell mediated cytotoxicity	5	0.3	0.08	0.44
GOTERM_BP_FAT	negative regulation of cytokine production involved in immune response	5	0.3	0.08	0.44
GOTERM_BP_FAT	positive regulation of lipid storage	5	0.3	0.08	0.44
GOTERM_BP_FAT	positive regulation of erythrocyte differentiation	5	0.3	0.08	0.44
GOTERM_BP_FAT	myeloid leukocyte cytokine production	5	0.3	0.08	0.44
GOTERM_BP_FAT	response to cholesterol	5	0.3	0.08	0.44
GOTERM_BP_FAT	actin polymerization or depolymerization	22	1.3	0.081	0.44
GOTERM_BP_FAT	hepaticobiliary system development	19	1.1	0.081	0.45
GOTERM_BP_FAT	cellular response to monosaccharide stimulus	17	1	0.081	0.45
GOTERM_BP_FAT	B cell mediated immunity	17	1	0.081	0.45
GOTERM_BP_FAT	cellular response to hexose stimulus	17	1	0.081	0.45
GOTERM_BP_FAT	intrinsic apoptotic signaling pathway in response to DNA damage	14	0.8	0.082	0.45
GOTERM_BP_FAT	regulation of symbiosis, encompassing mutualism through parasitism	35	2.1	0.082	0.45
GOTERM_BP_FAT	negative regulation of extrinsic apoptotic signaling pathway	13	0.8	0.083	0.45
GOTERM_BP_FAT	negative regulation of T cell activation	13	0.8	0.083	0.45
GOTERM_BP_FAT	release of sequestered calcium ion into cytosol	13	0.8	0.083	0.45
GOTERM_BP_FAT	negative regulation of sequestering of calcium ion	13	0.8	0.083	0.45
GOTERM_BP_FAT	localization within membrane	11	0.7	0.083	0.45
GOTERM_BP_FAT	midbrain development	12	0.7	0.083	0.45
GOTERM_BP_FAT	single-organism intracellular transport	57	3.4	0.083	0.45
GOTERM_BP_FAT	sodium ion homeostasis	8	0.5	0.083	0.45
GOTERM_BP_FAT	negative regulation of lymphocyte apoptotic process	8	0.5	0.083	0.45
GOTERM_BP_FAT	striated muscle adaptation	8	0.5	0.083	0.45
GOTERM_BP_FAT	insulin secretion	22	1.3	0.084	0.46
GOTERM_BP_FAT	regulation of insulin secretion	22	1.3	0.084	0.46
GOTERM_BP_FAT	regulation of vascular endothelial growth factor production	6	0.4	0.085	0.46
GOTERM_BP_FAT	glucosamine-containing compound metabolic process	6	0.4	0.085	0.46
GOTERM_BP_FAT	regulation of positive chemotaxis	6	0.4	0.085	0.46
GOTERM_BP_FAT	ovulation	6	0.4	0.085	0.46
GOTERM_BP_FAT	lymphocyte costimulation	6	0.4	0.085	0.46
GOTERM_BP_FAT	regulation of CD4-positive, alpha-beta T cell differentiation	7	0.4	0.085	0.46
GOTERM_BP_FAT	T cell mediated cytotoxicity	7	0.4	0.085	0.46
GOTERM_BP_FAT	granulocyte differentiation	7	0.4	0.085	0.46
GOTERM_BP_FAT	negative regulation of lymphocyte mediated immunity	7	0.4	0.085	0.46
GOTERM_BP_FAT	regulation of gastrulation	7	0.4	0.085	0.46
GOTERM_BP_FAT	response to fungus	7	0.4	0.085	0.46
GOTERM_BP_FAT	heart valve morphogenesis	7	0.4	0.085	0.46
GOTERM_BP_FAT	regulation of actin polymerization or depolymerization	20	1.2	0.086	0.46
GOTERM_BP_FAT	regulation of cellular ketone metabolic process	14	0.8	0.086	0.46
GOTERM_BP_FAT	regulation of calcium ion transmembrane transport	16	1	0.087	0.47
GOTERM_BP_FAT	eye development	41	2.5	0.087	0.47
GOTERM_BP_FAT	regulation of neuron differentiation	65	3.9	0.088	0.47
GOTERM_BP_FAT	cellular protein modification process	297	17.9	0.088	0.47
GOTERM_BP_FAT	protein modification process	297	17.9	0.088	0.47
GOTERM_BP_FAT	nitric oxide biosynthetic process	10	0.6	0.088	0.47
GOTERM_BP_FAT	embryo implantation	10	0.6	0.088	0.47
GOTERM_BP_FAT	negative regulation of intracellular protein transport	12	0.7	0.089	0.47
GOTERM_BP_FAT	purine ribonucleoside triphosphate metabolic process	25	1.5	0.089	0.47
GOTERM_BP_FAT	positive regulation of cell division	11	0.7	0.089	0.47
GOTERM_BP_FAT	cellular response to lipopolysaccharide	26	1.6	0.089	0.47
GOTERM_BP_FAT	macromolecular complex assembly	138	8.3	0.089	0.47
GOTERM_BP_FAT	regulation of actin filament length	20	1.2	0.09	0.47
GOTERM_BP_FAT	endothelial cell apoptotic process	8	0.5	0.091	0.48
GOTERM_BP_FAT	regulation of chondrocyte differentiation	8	0.5	0.091	0.48
GOTERM_BP_FAT	response to transforming growth factor beta	23	1.4	0.092	0.48
GOTERM_BP_FAT	lipoprotein metabolic process	16	1	0.092	0.48
GOTERM_BP_FAT	muscle hypertrophy in response to stress	5	0.3	0.092	0.48
GOTERM_BP_FAT	C21-steroid hormone metabolic process	5	0.3	0.092	0.48
GOTERM_BP_FAT	cardiac muscle hypertrophy in response to stress	5	0.3	0.092	0.48
GOTERM_BP_FAT	pigment granule localization	5	0.3	0.092	0.48
GOTERM_BP_FAT	activation of immune response	33	2	0.093	0.48
GOTERM_BP_FAT	phenol-containing compound metabolic process	13	0.8	0.093	0.49
GOTERM_BP_FAT	defense response to Gram-negative bacterium	9	0.5	0.094	0.49
GOTERM_BP_FAT	positive regulation of neural precursor cell proliferation	9	0.5	0.094	0.49
GOTERM_BP_FAT	cyclic purine nucleotide metabolic process	17	1	0.094	0.49
GOTERM_BP_FAT	positive regulation of immunoglobulin mediated immune response	7	0.4	0.094	0.49
GOTERM_BP_FAT	positive regulation of B cell mediated immunity	7	0.4	0.094	0.49
GOTERM_BP_FAT	regulation of phosphatidylinositol 3-kinase activity	7	0.4	0.094	0.49
GOTERM_BP_FAT	face morphogenesis	7	0.4	0.094	0.49
GOTERM_BP_FAT	parturition	4	0.2	0.094	0.49
GOTERM_BP_FAT	keratinocyte migration	4	0.2	0.094	0.49
GOTERM_BP_FAT	regulation of complement activation	4	0.2	0.094	0.49
GOTERM_BP_FAT	amino sugar catabolic process	4	0.2	0.094	0.49
GOTERM_BP_FAT	serotonin metabolic process	4	0.2	0.094	0.49
GOTERM_BP_FAT	release of sequestered calcium ion into cytosol by sarcoplasmic reticulum	4	0.2	0.094	0.49
GOTERM_BP_FAT	positive regulation of glycolytic process	4	0.2	0.094	0.49
GOTERM_BP_FAT	osteoclast development	4	0.2	0.094	0.49
GOTERM_BP_FAT	regulation of transcription from RNA polymerase II promoter involved in heart development	4	0.2	0.094	0.49
GOTERM_BP_FAT	regulation of extracellular matrix disassembly	4	0.2	0.094	0.49
GOTERM_BP_FAT	calcium ion transport from endoplasmic reticulum to cytosol	4	0.2	0.094	0.49
GOTERM_BP_FAT	endothelial cell morphogenesis	4	0.2	0.094	0.49
GOTERM_BP_FAT	regulation of cyclic nucleotide biosynthetic process	15	0.9	0.094	0.49
GOTERM_BP_FAT	feeding behavior	15	0.9	0.094	0.49
GOTERM_BP_FAT	inorganic anion transport	15	0.9	0.094	0.49
GOTERM_BP_FAT	response to vitamin D	6	0.4	0.095	0.49
GOTERM_BP_FAT	negative regulation of interferon-gamma production	6	0.4	0.095	0.49
GOTERM_BP_FAT	positive regulation of epidermis development	6	0.4	0.095	0.49
GOTERM_BP_FAT	positive regulation of phosphatase activity	6	0.4	0.095	0.49
GOTERM_BP_FAT	metanephros morphogenesis	6	0.4	0.095	0.49
GOTERM_BP_FAT	regulation of keratinocyte proliferation	6	0.4	0.095	0.49
GOTERM_BP_FAT	ribose phosphate biosynthetic process	27	1.6	0.095	0.49
GOTERM_BP_FAT	actin filament polymerization	18	1.1	0.096	0.49
GOTERM_BP_FAT	head development	74	4.4	0.097	0.5
GOTERM_BP_FAT	sensory perception of mechanical stimulus	20	1.2	0.098	0.5
GOTERM_BP_FAT	positive regulation of protein import into nucleus	13	0.8	0.098	0.5
GOTERM_BP_FAT	calcium ion transmembrane import into cytosol	13	0.8	0.098	0.5
GOTERM_BP_FAT	calcium ion import into cytosol	13	0.8	0.098	0.5
GOTERM_BP_FAT	positive regulation of dephosphorylation	8	0.5	0.099	0.5
GOTERM_BP_FAT	protein import into nucleus, translocation	8	0.5	0.099	0.5
GOTERM_BP_FAT	mesoderm development	15	0.9	0.099	0.51
